# Supplementary material for: The INO80 chromatin remodeler sustains metabolic stability by promoting TOR signaling and regulating histone acetylation
Source: PLoS Genet. 2018 Feb 20;14(2):e1007216. doi: 10.1371/journal.pgen.1007216 (PMC5834206; doi:10.1371/journal.pgen.1007216)
Supplement: S1 Table — (XLSX) [file pgen.1007216.s013.xlsx]

## Sheet: S1 Table
S1 Table. Genetic interaction data generated by static and differential EMAPs.
Contains S-scores for each static and differential condition between Query strains (rows) and Test strains (columns)
NA indicates we did not obtain high confidence genetic interaction data for this gene pair
The following significance cutoffs were used in this study:
Static	S ≥ 2.0 or S ≤ -2.5
Differential	S ≥ 3.0 or S ≤ -3.0

## Sheet: Untreated
	CCR4_DELETION	CBP4_DELETION	ERG2_DELETION	YLR224W_DELETION	FLC2_DELETION	PBP1_DELETION	MSG5_DELETION	CAP1_DELETION	GEM1_DELETION	UBR1_DELETION	RPD3_DELETION1	SPT23_DELETION	SAW1_DELETION	ELP2_DELETION	MRE11_DELETION	IXR1_DELETION	CCR4_DELETION1	RPS0A_DELETION	GFD1_DELETION	MIG1_DELETION	MDM10_DELETION	WSC4_DELETION	VAM10_DELETION	FUS3_DELETION	KIN3_DELETION	VPS29_DELETION	NGL2_DELETION	PTC3_DELETION	UBI4_DELETION	YHR078W_DELETION	YMR291W_DELETION	CKB1_DELETION	SPT8_DELETION1	YCL002C_BLANK	TRF5_DELETION	YGR071C_DELETION	YLR091W_DELETION	REC104_DELETION	TOF1_DELETION	LEU2_WT_LEU2D..KAN.GFP1	UFO1_DELETION	STE50_DELETION	TSR3_DELETION	VAM3_DELETION	GSF2_DELETION	BIK1_DELETION	DFG16_DELETION1	VPS17_DELETION	MAD1_DELETION
ARP6	0.442207	0.449344	0.380273	0.282642	0.191929	0.289444	0.278523	0.790406	-0.340618	0.599977	0.075278	-0.163931	-0.139495	-0.306319	0.076398	0.390322	-0.242942	-0.215627	-0.350037	-0.892694	0.017601	-0.082102	-2.34365	NA	-0.414516	0.128031	-0.948376	-0.387486	-0.712109	0.266577	-0.692938	0.487459	NA	-0.15157	0.342851	-1.59222	NA	-0.572169	-2.19544	-0.050103	0.360533	0.480629	0.047835	1.88628	0.19779	-1.22025	-1.05433	0.390879	-1.05802
ASF1	-0.108456	-0.730147	-0.174586	0.138042	0.310455	-0.043023	0.585556	0.47796	1.40768	-0.222752	1.72125	1.50378	-0.048879	0.020176	0.262325	1.02103	1.25344	0.063315	0.894921	1.2829	1.1206	-1.77981	1.84592	NA	0.077828	1.0562	1.40519	0.216055	0.481891	1.0063	1.33789	-3.25583	0.751651	-0.604555	-2.11792	1.05075	2.54585	-0.987469	1.74433	0.664675	1.54377	0.489929	0.685681	-3.72246	-0.337674	-0.343108	-1.02726	-0.276223	-2.43354
AVO2	-0.479349	0.494328	-0.227213	0.314769	0.270831	0.759005	-0.026897	0.174454	0.604669	-0.151823	-0.505849	0.103059	0.208758	0.981491	0.01679	0.419154	0.276476	0.76168	0.007309	-0.335297	-0.013676	0.460142	0.083622	NA	0.516109	0.627968	-0.613433	-0.020189	0.239921	-0.793063	-0.215817	0.1252	0.802401	-0.195033	-1.25978	0.107486	0.30911	0.025384	NA	-0.082013	-1.30225	-0.035385	-0.357472	0.002245	-0.135881	-0.2358	-0.502011	-0.364914	0.221044
BIT61	-0.331631	-0.361529	0.147487	0.273567	-0.006677	-0.294887	-0.355289	-0.896416	0.133515	-0.446666	0.032767	0.397553	0.404759	1.48199	0.120527	1.09844	-0.005792	1.39126	0.002468	-0.311769	0.66342	0.510229	0.410903	NA	0.593874	0.560849	0.270244	0.064527	0.295099	0.061348	-0.004554	0.881023	-0.67669	0.436594	0.827846	-0.460748	0.409468	-0.005779	0.645042	-0.67591	-1.97487	0.474335	-0.281775	-0.309958	0.103566	0.20888	-0.051405	-0.944693	-0.862359
ESA1_DAMP	0.637668	-0.049962	0.263385	0.050106	0.185282	0.295803	0.189921	0.54909	-0.142672	0.15858	-0.205788	0.152685	0.317474	-0.931599	0.396244	-1.41412	0.14598	-0.875102	0.340213	-0.482296	0.169291	-0.105584	-0.014614	NA	-0.20419	-0.842866	-0.824651	-0.510727	-0.994189	-0.254722	-0.037314	-0.457993	-1.24686	-0.089651	-0.452199	0.141548	-0.565999	0.195079	NA	0.159174	-0.765478	0.133519	-0.157473	-0.337734	0.098491	0.386622	-0.322475	0.719806	-0.605629
IES1	-0.009191	0.046282	-4.48882	-0.562761	-1.12852	-0.644863	1.03787	-0.62259	0.431013	0.453105	0.343137	0.812469	-0.110726	-0.830669	0.087011	-0.40937	0.900059	-0.809925	0.017109	1.15426	0.327944	-0.621908	-0.430687	NA	-0.298866	-0.122814	0.342301	0.412945	0.133723	-0.853414	-0.228242	0.895888	-0.701355	-0.016754	-4.10755	0.834704	-0.632453	-0.260098	NA	0.390345	0.909872	-4.0777	0.037902	NA	-0.011696	0.442305	-0.519071	-1.41666	1.05079
IES2	0.102322	0.587336	-0.397537	-0.247795	0.041139	0.655775	-0.799894	-0.285029	0.539346	-0.768319	-0.440758	0.415714	-0.259205	-0.607036	0.418954	1.20189	-0.478666	0.899953	-0.002203	0.461374	-0.249335	0.109024	0.341066	NA	-0.473796	-1.37677	0.286297	-0.827256	-2.60517	-0.628017	-0.628805	-1.2866	0.323988	-0.48333	-1.03676	-0.139809	0.188011	-0.570152	-1.08526	0.047555	0.145282	-2.37182	0.857979	0.457072	0.210141	0.691162	-1.07158	-0.477213	0.030569
IES3	-0.403833	-1.46609	-1.12952	-0.883183	-1.43973	NA	0.24692	0.08657	0.137667	-0.4655	-0.304992	-0.728288	0.137436	1.16501	-0.951373	-0.495826	-0.693699	1.22397	-0.279609	1.71355	-0.927296	-0.579601	-0.741518	NA	0.491851	-1.49431	0.487002	-0.575954	0.920073	-0.616313	1.05385	-2.51345	NA	0.42014	-6.8354	1.37576	NA	0.195822	NA	1.55757	2.13025	-5.65541	1.30606	-4.92961	1.3977	0.504801	-3.45866	-0.056876	0.661186
IES4	0.901801	0.630943	0.774105	0.99632	0.619651	1.26617	-0.058138	0.047368	0.549724	-0.752212	0.083355	-0.096089	-0.641857	0.094015	0.025793	0.832965	-0.606046	-0.163499	0.074211	-0.425083	-0.685867	0.045554	0.523693	NA	-1.39411	-0.749117	-0.698751	-1.33474	-1.42999	0.304455	-0.684352	-0.396565	0.354355	-0.255585	-2.21186	-0.024648	0.720915	-0.269887	NA	-0.627955	-0.439599	0.163609	0.680477	-1.32818	0.772259	0.530026	0.69342	0.016032	1.3983
IES5	0.321668	0.265867	-0.535153	0.501149	-1.12416	-3.30149	-0.097784	0.927264	-0.140158	0.012731	-0.372689	0.419391	0.598457	-1.02499	-0.357688	-0.694935	-0.466337	-0.342548	0.192941	0.114204	-0.163639	-2.08909	0.148673	NA	-0.360058	-0.425069	0.595341	-0.512853	0.055392	0.240178	-0.144799	0.430814	NA	0.194762	-2.48272	0.776892	0.24452	0.156991	NA	0.974871	0.681747	-2.72435	0.739752	0.174964	-0.441714	0.978161	0.03276	-0.891712	0.977647
INO80_NTERM	0.174505	0.369226	-1.31558	-0.156801	-0.852708	-0.541327	0.588683	0.53221	-0.255849	0.794772	0.188878	0.547771	0.255274	-1.10026	0.071924	-0.608159	0.124632	0.491959	-0.293122	0.367176	0.080549	-0.72549	0.532083	NA	0.283378	-0.896934	1.29049	0.322434	1.02147	-0.466913	-1.94076	1.27931	1.25718	-0.056521	-0.83696	0.141758	3.22642	-0.922474	0.019743	0.433789	0.638784	NA	1.27457	NA	0.08223	1.2478	0.4614	0.845087	1.76652
ISW1	0.910321	0.763443	-0.196113	0.036706	0.407148	-0.656216	-0.237137	-0.031137	-0.13482	-0.276967	-0.463473	-0.083873	-0.236321	0.502153	0.193259	1.011	0.110234	-0.840197	-0.435885	-1.01551	-0.602129	-0.436932	-0.624434	NA	-0.921938	-0.482104	0.045018	-0.583637	0.565675	-0.370719	0.113871	0.035219	-1.0134	0.016064	0.929355	0.436466	-1.28874	0.647694	0.057997	0.005218	-0.089154	1.88988	-0.110524	-0.465929	0.156312	-0.462242	0.461006	0.69224	0.737966
ISW2	-0.307829	0.219262	-0.929054	-0.785463	-1.05151	-0.069491	-0.950458	-0.740731	-0.828673	-0.127219	-0.404597	-0.082036	-0.08259	-0.370986	0.04348	-0.202878	0.438977	-0.857921	0.465551	-0.025159	0.291008	-0.730449	0.470799	NA	0.232145	-0.034731	0.284456	0.154463	-0.360419	0.105236	0.210409	-0.140223	0.722129	0.205571	-0.647243	0.661021	0.38174	0.322976	0.223632	0.560039	0.022248	1.16125	0.161666	-1.23408	0.036257	0.52577	1.54104	0.485979	0.762661
KOG1_DAMP	-0.56637	-0.415889	0.108886	0.159562	0.560673	-0.457334	0.320372	0.612885	-0.016411	0.224888	0.57659	0.568345	0.782962	0.102662	0.880706	1.66529	0.570336	-0.033947	0.726304	0.112645	0.555259	-0.389668	0.681552	NA	0.553672	-0.103538	-0.141853	0.51493	0.649026	0.255205	0.280105	0.618029	-2.78083	0.380369	0.230984	0.348896	0.453319	-0.860102	NA	0.461591	-0.376065	0.668225	0.071697	-0.964513	0.156848	0.452795	0.126359	-0.268375	1.20341
LDB7	1.9154	1.81102	2.51052	-2.47727	-0.511723	1.95937	-1.36728	2.77334	0.251713	-1.37501	-0.333585	-0.369108	-0.786773	-1.14758	1.81218	2.63128	-0.545293	NA	-0.134508	-0.435428	-1.23318	2.80729	1.74347	NA	-0.838924	-0.794009	-0.158038	-1.41056	-1.11961	1.9566	-1.15463	-1.65727	3.55169	-2.45669	2.8008	-2.38578	2.00573	-0.397024	-1.27064	-0.403882	0.442332	-3.94299	-2.46866	2.6476	-1.68125	-2.05269	0.953203	1.88901	NA
LST8_DAMP	-0.050173	-0.049658	0.336314	-1.33828	-0.216182	-0.203583	-0.852463	0.498164	-0.897316	0.0152	0.099869	-0.220054	0.714064	-1.37648	0.85984	-1.40798	0.483501	-0.367646	0.369047	-0.556525	0.335179	0.531283	0.543597	NA	0.861533	-3.42239	0.884056	0.510457	0.46444	0.637439	0.437515	0.805889	-4.82422	0.83314	-0.160436	0.559094	-5.32625	0.680255	-0.591314	-0.254519	-0.363632	-0.359647	0.250007	-0.669943	-0.109266	0.047792	0.134153	-0.474003	-6.78975
NHP10	1.06551	0.451075	-1.67002	0.188375	0.807607	NA	1.43395	1.162	0.238726	0.980213	-0.288196	0.571115	-0.010374	0.075049	-0.319813	-0.068318	-0.354826	0.483493	-0.940405	-1.20849	-1.4207	0.154149	-1.87467	NA	-0.019098	-0.442466	0.032444	-0.139077	0.274005	-1.43107	-0.813423	0.779201	0.396788	-1.53893	-1.8369	-0.577963	0.040354	-0.148327	NA	-1.39277	-0.850676	-5.607	0.356388	NA	-0.600288	-1.07969	-0.097131	-1.66804	0.593592
NPL6_DAMP	-0.171997	0.77473	0.477372	0.006585	0.456116	-1.19354	0.397203	-0.360597	-0.492967	-0.825388	-0.506914	-0.248357	-0.067698	0.596906	-0.337398	0.233048	-0.352041	-0.346781	-0.630087	0.186376	-1.09123	-0.470807	0.496983	NA	0.3268	-0.298115	-0.848278	-0.163131	-0.384497	-0.115882	-0.450759	-1.20469	-0.110172	-0.061292	0.60389	0.321664	0.744552	0.325119	0.904832	-0.519808	0.0649	0.331139	-0.049169	0.82035	1.15241	0.797845	1.63632	0.612191	0.025067
RRD1	-0.529338	-0.49708	-0.827965	-0.475634	-1.03614	-0.35526	-1.45677	-0.674458	0.018839	-1.49762	-0.602325	-0.36447	-0.328613	-0.358368	-0.087249	-1.26716	-0.025923	-0.151152	-0.069745	-0.2103	0.328293	0.586565	0.382332	NA	-0.387544	0.356354	-0.184921	0.165876	0.243848	0.151988	0.163353	0.548101	1.1703	-0.138031	0.153531	0.62547	-0.799847	0.595355	-0.183438	0.260854	-0.23949	0.291378	0.317624	1.02312	-0.053562	0.083986	0.112748	-0.421914	2.2376
RSC3_DAMP	0.030812	0.623209	-1.41118	-1.17788	0.054044	0.344717	-0.361586	-0.418166	-0.745749	0.237148	-0.476706	0.378654	-0.073076	0.215769	0.087542	-0.336688	0.618735	-0.42177	0.872015	0.429199	0.076394	0.197419	0.789938	NA	0.192159	-0.077097	0.608947	0.082016	-0.144378	0.445156	0.076524	-0.029902	-1.40992	-0.073418	-0.162984	0.416521	-0.220471	0.008115	0.668321	0.55966	-0.680451	0.215743	0.346096	1.04613	0.03692	0.744735	0.945018	0.939623	1.84315
RSC4_DAMP	0.240228	0.015064	0.62968	0.341449	-0.038376	0.212591	0.454346	NA	0.991932	0.088115	0.181934	-3.29163	-0.25328	1.42359	-0.237124	-1.5187	0.25396	-0.671426	0.246442	0.104045	0.316974	0.433646	0.678894	NA	-0.062623	0.337981	-0.096505	0.486883	0.182282	0.468238	0.047936	0.624881	0.2134	-0.180954	1.03518	0.084981	0.543601	-0.195102	NA	-0.38489	-1.06296	0.860183	-0.764046	0.00674	-0.074523	-0.18165	-0.419249	-0.944157	0.226203
RSC58_DAMP	-0.201721	0.806612	-0.257633	0.185354	-0.152664	0.234601	0.23771	0.679701	0.737706	0.148329	0.168852	-0.181665	-0.269501	-1.27723	-0.202504	0.801244	-0.12895	0.489935	0.193157	0.283537	-1.01482	-0.066604	-0.537921	NA	0.268795	-0.752692	-0.042653	-0.157189	0.013709	-0.214885	0.250937	-0.56782	-1.88726	-0.438265	-0.887259	0.016725	-0.287891	-0.688646	-1.47808	-0.178281	0.143239	-0.027998	-0.207515	0.5877	0.191483	0.331604	-1.16031	0.25229	0.132237
RSC6_DAMP	-2.61677	-4.05878	-2.73872	0.102138	-0.038236	0.581703	1.10774	0.017046	-0.214608	1.83955	1.36094	0.75465	0.773547	-3.51288	-0.972587	-1.47491	1.10282	1.30103	1.41335	1.98879	0.097034	-1.765	-8.27286	NA	2.38995	-2.72852	0.729474	3.09252	NA	2.87074	2.28583	-0.781494	NA	0.597208	1.54655	3.21617	-4.92644	0.333423	NA	2.21739	2.39202	-0.119006	1.57647	-4.09069	-0.761247	0.201856	-5.2231	-3.54878	NA
RTT109	-0.710661	-0.116169	-0.436706	-0.415737	-0.870332	-0.575235	-0.040922	-0.528018	0.164188	0.087514	0.81466	1.12946	1.03431	0.399977	1.23865	0.590923	1.36204	0.375031	1.32133	1.27631	-1.3645	0.251545	0.809816	NA	1.15888	-0.479647	1.18391	0.86338	-0.310599	0.884665	1.37681	-1.42899	-2.52378	0.65664	-0.903745	1.25958	-0.488917	0.464685	-1.36142	1.14702	2.39771	-0.677141	0.59501	-1.94594	-0.489738	0.551597	-1.50931	0.499567	-1.33646
RVB1_DAMP	-0.291667	-0.486933	0.315795	-0.633492	-0.524801	0.745123	-0.806713	-1.04148	-0.076932	-0.497322	-0.931623	-0.676016	0.155491	0.217835	-0.680893	0.98235	-0.610444	1.78262	0.599027	0.512709	0.243249	-0.215868	-0.140696	NA	-0.278206	0.779499	0.173349	-0.094022	0.359501	-0.529209	-0.259181	-2.63264	0.992832	0.130194	-3.2392	0.194925	3.60509	-0.004456	NA	0.286499	0.664303	-0.194999	-0.519522	-2.36539	-0.030721	-1.3529	-0.015631	0.07554	2.4581
SCH9	1.32811	0.581331	1.48427	0.712792	0.014998	0.981077	-1.04616	-0.299016	1.1612	0.505746	-0.181614	0.004642	-0.983572	-1.8495	-0.181204	-0.409699	-0.137961	-4.24711	-0.417673	-0.737667	-0.623649	-1.7093	0.024028	NA	-0.205841	-2.61481	-0.45823	-0.206487	-1.25401	-0.142201	-0.915388	-0.33148	-0.900971	-1.69378	-1.64034	0.386466	-2.14393	-1.51177	0.805937	-0.271368	1.19529	1.60871	1.07296	1.28656	0.736632	-0.622177	0.91285	-1.00561	0.264114
SET3	-0.278572	-0.588341	-0.371198	0.406032	0.312566	-0.054487	-0.455254	-0.799496	0.49178	0.942682	-0.124325	-1.39232	-0.019895	1.45342	0.29462	-3.09707	-0.005286	2.10083	-0.152055	0.227485	0.924277	-1.53955	0.991358	NA	-1.1242	0.724822	0.380541	-0.305931	-1.50787	-0.038481	0.030659	-0.666414	-5.06579	0.078618	0.484781	0.148655	0.366385	0.159749	0.89536	-0.440145	-0.3591	1.2635	0.728574	NA	0.983086	0.172533	-0.249063	NA	-1.46868
SLM1	-0.886204	0.205976	0.342798	0.218479	0.090396	-1.75174	0.272161	-0.315111	0.094066	-1.09321	-0.550462	-0.121273	-0.343539	0.421053	-0.703287	0.856176	-0.461461	0.435943	-0.580096	-0.563654	-0.312612	-0.040255	-0.056972	NA	0.219857	0.393274	-0.036752	-0.352947	0.607107	-0.679859	-0.276684	0.433468	0.056656	0.638681	0.85021	-0.254968	0.040753	0.393533	NA	0.254268	-0.927497	0.493991	-0.026635	0.825025	0.214347	0.227856	-0.030047	-0.263986	0.395048
STH1_DAMP	-0.044637	-0.260166	0.084204	-0.213841	0.008206	0.405762	0.020324	0.275475	0.204647	0.296045	0.200309	0.089447	-0.20045	0.704931	-0.521065	0.391642	0.136881	0.103799	0.22624	0.070806	0.520554	0.609557	-0.055468	NA	-0.034912	-0.119192	0.321846	0.09175	0.02357	-0.006279	0.15564	0.44811	-0.861315	-0.149451	0.394701	-0.218531	0.733464	-0.462029	0.446233	-0.504454	-1.28896	1.07379	-0.370456	1.10462	-0.289226	0.385286	-0.883313	-0.364817	0.539615
VPS72	0.877632	0.429505	0.856582	-0.274424	0.32919	-0.55943	0.508938	0.326148	-0.773598	0.089018	0.068719	0.379862	-0.023686	-1.69017	0.231619	-2.12347	0.789936	-0.320609	0.15319	-0.348125	0.526493	0.672968	-1.85946	NA	0.817422	0.509379	-0.61794	0.418833	-0.664554	0.831636	0.12426	-0.340853	0.496393	-0.848393	1.40167	-2.69149	3.49214	-1.39827	-0.750802	-0.268718	0.238489	-0.413628	-0.271737	0.503499	-0.081841	-2.10296	-0.953064	1.52723	0.051185
VPS72_YL1C	0.49753	-0.513792	0.521774	0.276104	0.910964	NA	0.4394	1.25928	-0.195596	0.251067	0.549346	-0.549646	-0.376114	-0.154673	-0.698828	-0.80476	0.190253	-0.658474	0.14493	0.094924	-0.416951	-1.50694	-0.548027	NA	-0.260427	0.106888	-1.2622	-0.112498	0.478862	-0.744876	0.125483	0.289006	-4.3619	-0.957619	NA	-0.77096	-0.058706	-0.553706	NA	0.279075	0.022122	0.513959	0.075808	1.71388	0.474768	-0.635364	-0.977633	0.435593	0.531228
SWC3	NA	-0.05371	-0.010825	0.020114	0.062096	1.13549	0.15188	0.569762	-0.256378	0.594252	0.60945	0.832563	-4.8528	-0.229586	0.263173	-2.66722	NA	0.675136	0.203866	-0.013941	NA	0.171412	-1.88767	NA	NA	1.55348	-0.667833	0.559676	0.440384	1.54142	0.748254	-1.10936	NA	1.14144	-2.54869	-1.64161	0.008638	-1.2315	NA	-0.143912	-0.027113	NA	0.318526	0.663918	0.503702	-1.67591	0.499316	-1.47655	-0.051569
SWC5	1.07402	1.56619	0.115007	0.814704	0.860146	NA	0.358261	-0.59305	-0.77862	0.276585	1.10248	0.400937	-0.930109	-1.41934	-0.890517	-3.32576	-1.25928	-0.918187	-0.188507	-0.374362	0.764127	1.53154	-6.66429	NA	0.521876	0.515858	-1.04164	0.018919	-1.04007	0.205373	0.330204	-0.666721	NA	-0.275632	NA	-3.58488	-0.345567	-0.099054	-5.73479	-0.900561	1.09109	-0.190236	-0.910833	3.51288	1.18484	-4.20735	1.0833	3.46187	-0.534537
VPS71	-0.18515	-1.12564	-0.208966	-0.230573	0.849617	-3.04157	0.543029	0.802843	0.013215	0.410193	0.486215	0.333065	0.387839	-0.111104	0.157342	-1.79718	0.192262	0.48722	0.658457	0.011779	0.758581	-2.0266	-3.12004	NA	0.651759	1.52458	0.106564	0.183544	-0.554656	-0.104856	0.173784	-0.274197	1.13882	-0.720081	-0.321654	-1.73705	-1.20253	0.358761	NA	0.004821	-0.184638	-0.434304	-0.479438	1.591	NA	-2.85951	-0.981371	0.408413	0.374791
SWC7	-1.18894	-1.46846	-0.527426	-0.4541	-0.730741	-0.144036	-0.368327	0.212795	0.273315	0.342367	-0.07305	0.198109	0.427871	1.06695	-0.082884	0.439387	0.331966	0.719865	0.359443	-0.441895	0.407579	0.527636	0.403525	NA	0.038624	1.1548	0.46644	0.468291	0.959473	0.124463	0.6859	1.08908	NA	0.996634	-0.019509	0.191833	0.516037	0.799635	1.09783	0.352353	-1.03514	0.62922	-0.304147	0.760495	-0.090563	-0.046981	-0.550205	-0.123877	-0.291941
SWR1	0.602929	1.15206	1.04985	0.1865	0.47316	0.854672	0.563456	0.605786	-0.355302	-0.17927	0.698496	0.430907	0.558213	-1.13382	0.484342	-2.72863	0.674221	-0.583877	0.47299	-0.141776	1.0344	0.346837	-2.08461	NA	1.06964	0.10668	-0.31565	0.345587	0.126438	0.603178	0.478776	0.165402	-2.93831	-0.079615	1.33038	-2.3425	0.064197	-0.351206	1.09272	-0.204956	0.339858	-0.358889	-0.56395	1.82491	0.148072	-2.46837	-2.47218	1.05127	-1.88006
TCO89	-3.75044	0.397366	1.16471	0.308758	-1.08043	-6.74786	-4.14312	-4.05461	-3.03846	-3.29223	0.333565	-5.96703	0.67379	3.32357	2.0318	NA	-0.825181	-1.92442	-0.638109	4.48639	-2.39216	1.12674	2.78091	NA	-1.22844	-3.1072	-0.268887	4.10051	1.77849	-4.41467	-0.593495	-14.063	4.21228	1.6094	4.60552	1.24924	-2.71246	0.723286	0.506506	2.07165	4.71734	-5.27565	0.074429	3.20189	-1.97267	1.17441	2.22185	0.176051	NA
TOR1	0.012224	1.1145	-0.631094	-0.63179	-0.104681	-2.29876	-0.096852	-0.027898	-0.137296	-0.290161	-0.158505	-0.25473	-0.008896	-0.077808	-0.206892	0.117932	-0.402188	0.464504	0.053422	-0.336614	0.139826	-0.224846	0.32095	NA	0.042125	0.233636	-0.811203	-0.337147	-0.002651	-0.302272	-0.474685	-0.260129	0.176885	-0.070787	-1.09265	-0.153856	-0.384655	0.114051	0.754465	-0.018054	-0.488724	-0.108254	-0.011375	-2.08309	0.712108	0.688028	-0.232391	-0.490701	0.869837
TPK3_DAMP	0.007355	0.566076	-0.179623	-0.458846	-0.150407	-0.28036	-0.262221	-0.053801	0.305877	0.03692	0.144299	-0.567942	-0.356632	1.26347	0.047251	0.7701	-0.388845	0.694433	0.048177	-0.167094	0.061572	0.332489	0.258991	NA	0.083266	-0.062256	0.111017	-0.024066	-0.213229	-0.00949	-0.17688	0.367832	1.17735	-0.364462	-0.565207	-0.717319	3.3809	-0.433122	-1.27686	-0.415653	-0.513151	-0.034425	-0.367557	-0.630534	0.065699	-0.046824	0.789933	0.226252	-0.324347
ARP5_D2	1.17546	1.14073	1.26146	0.374517	0.282633	2.77864	NA	-0.599464	0.134242	0.724483	0.094595	0.517907	-0.549698	-0.240768	0.119804	-0.132477	0.54889	0.672108	-0.344651	-1.41281	0.626821	-0.172044	0.043789	NA	-1.64147	0.278709	0.512712	-1.14736	0.602914	0.466443	1.05218	-0.741102	1.02836	-1.72288	-0.740085	1.60227	-0.137889	-1.48756	-1.39693	1.48213	2.72861	-0.430582	1.20139	-0.076427	1.29359	1.34321	-6.63246	0.364757	-0.276003
ARP5_D3	0.781437	-0.102006	0.14924	-0.480022	0.791488	0.433219	NA	0.503469	0.390229	0.438707	0.035011	2.45328	-1.30344	-0.592356	1.36757	-0.916689	0.135126	0.770235	0.170719	-0.549938	0.804939	-0.141282	1.03426	NA	-0.957145	-0.885366	0.604721	0.856489	0.850964	1.16261	1.62715	-0.128165	-0.462696	2.17424	-0.362751	0.800615	0.050122	-1.67701	-1.63068	-0.524279	2.87661	-2.68487	0.477532	-3.18104	0.94923	-1.06736	-5.95713	-1.11101	-0.162301
ARP8	0.468905	0.265075	-0.008469	0.157952	-0.31772	-0.504183	-0.455214	-0.283994	-0.034506	0.109188	-0.094722	-0.180048	-0.793036	-1.16749	-0.6901	0.229867	0.257398	-0.42115	-0.617893	0.349708	-0.420904	0.477319	-0.862425	NA	0.499533	-1.13895	-0.513609	0.368504	-1.75438	0.183316	0.354747	0.157518	0.06103	-1.08129	-0.652392	1.04865	0.34554	-1.10233	-0.825598	0.074704	1.97301	2.50067	0.34339	2.25803	-0.204332	0.357448	-1.74148	NA	0.617624
HTZ1	0.903467	0.243879	0.171064	-0.154534	0.980217	0.235054	1.22412	0.927743	0.898785	0.775485	0.528661	0.384291	-0.354533	-0.949484	-0.032939	-0.923606	1.26056	0.316403	0.28537	-0.068312	0.49517	0.099005	0.331568	NA	0.25416	0.673013	0.121238	0.467465	-0.472968	0.383422	0.190195	-0.736853	-2.22741	0.080814	-0.204832	-1.72835	-0.576997	-0.1168	-0.373453	0.259952	0.206055	0.057774	-2.31154	1.64627	1.22881	0.704934	0.076911	0.33886	0.517649
HTZ1_DAMP	-0.025806	-0.413491	-0.184638	-0.886293	0.200959	-0.181824	0.710746	0.400268	0.375186	0.415128	0.116847	0.670229	0.639815	-0.370854	0.065456	-0.009146	1.30433	-0.719868	0.592884	0.951496	0.864722	0.61415	0.108326	NA	1.13275	0.68413	0.389247	0.921415	0.1161	0.748509	1.0592	0.198797	-0.942515	0.607713	0.122151	-0.575313	-0.063664	0.570134	-0.189237	0.279377	0.819045	0.742699	-2.17723	0.367066	0.264271	0.47977	-0.195327	0.501664	0.127086
IES6_D1	-0.238621	-0.748671	-0.376169	-0.675214	-0.356966	-0.367808	0.039821	-0.009938	-0.236065	-0.30711	-0.316643	-0.38876	0.1099	0.00644	-0.197711	-0.108522	-0.540645	-0.012124	0.126556	-0.51534	-0.571511	0.152769	0.165683	NA	-0.143943	0.252014	0.154964	-0.864582	-0.177296	-0.372722	-0.576651	0.007172	0.186183	-0.069993	0.266924	-0.275446	0.165257	0.294808	0.139292	1.29671	0.574611	1.36707	0.994527	NA	NA	NA	NA	1.28852	-0.326253
IES6_D2	-0.92041	-0.653463	-0.105977	-0.63697	-0.633035	-0.501319	-0.096688	-0.146743	-0.37101	-0.370548	-0.437827	-0.722917	0.029126	-0.074122	-0.498627	-0.21784	-0.575127	-0.34076	-0.423374	-0.274426	-0.573774	-0.456053	0.119308	NA	-0.346604	-0.107946	-0.23078	-0.659988	-0.482813	-0.499091	-0.892569	-0.241736	-0.046639	-0.054997	-0.141655	0.18166	-0.09992	0.579414	0.365524	-0.222291	-0.476204	0.143383	0.308835	0.198737	0.454151	0.410619	1.15634	-0.393843	-0.099808
IES6_D3	-0.751158	-0.107414	0.020985	0.319316	0.041534	-0.390025	0.195908	0.110653	-0.012691	-0.072145	-0.06369	-0.21067	0.316597	0.113532	-0.665006	0.444903	-0.280869	-0.06128	0.005666	-0.612936	-0.64711	0.065324	0.149508	NA	-0.544115	0.011773	-0.08718	-0.490931	-0.025106	-0.729306	-0.570288	-0.749301	-0.066163	0.053408	0.140879	-0.220062	0.018717	0.591871	0.320533	-0.164374	-0.649078	0.085198	-0.193172	0.231837	0.442147	0.426096	1.19302	-0.906183	-0.006443
IES6_D4	-0.05191	0.030277	0.332104	0.267721	0.326399	0.109896	0.287504	-0.047935	-0.199089	-0.24558	-0.411537	-0.511807	0.108881	-0.263515	-0.555816	-0.3826	-0.637643	-0.573469	-0.563864	-0.658354	-0.956514	-0.294902	-0.546025	NA	-0.878172	-0.271479	-0.14142	-1.30403	-0.975279	-1.05142	-0.631228	-0.546873	0.040275	0.215304	-0.237506	-0.136436	0.036016	0.516646	0.610987	0.213387	-0.185405	0.740006	0.543092	0.722454	0.891319	0.803229	1.67012	0.230007	0.400183
IES6_D6	-0.266998	-0.894657	-0.129229	-0.248206	-0.429248	-0.269737	0.492296	-2.67379	-2.02904	-0.497867	-0.220842	-0.654758	0.621767	-0.151126	0.197816	-1.45576	0.323331	-0.002412	0.65261	0.125842	-0.778176	0.916466	0.277244	NA	0.77982	0.797191	0.892086	-0.159546	-0.03511	-1.21804	0.168375	0.095882	-0.587299	0.632424	0.567115	-0.107053	0.209162	0.295637	0.446817	0.116398	-0.466792	0.075403	0.072667	-0.090119	-0.152163	0.013101	0.6635	0.383822	-0.639712
INO80_HSA	0.13608	0.102482	-1.45178	-0.142501	0.163723	0.06211	-0.077368	0.410231	0.2257	0.172569	-0.00746	-0.19455	0.621749	-0.343069	-0.443849	0.94236	0.017636	-0.695655	0.526997	0.535969	0.794722	-0.906021	0.246333	NA	0.627536	0.021325	0.127031	0.31443	-0.306928	0.412054	0.167054	0.185898	-1.22692	0.176256	-0.010493	-0.701607	-0.393751	-0.361306	-0.283632	-0.199483	0.5776	1.2466	-3.27665	0.334558	-0.4444	-0.592873	1.49733	-0.261165	0.412482
INO80_INS	0.581937	-0.143431	-0.435469	-0.604145	0.338471	0.191977	0.315513	0.758112	1.12291	0.386655	0.238096	0.763721	-0.908001	0.081171	0.049603	-3.55541	0.369415	1.42602	-0.495751	0.83248	0.843904	-1.49092	0.406993	NA	0.959669	0.336099	0.445054	0.647203	-2.50956	1.35793	0.229684	0.500627	-0.438008	-0.381463	-0.66292	0.059798	0.246822	-2.87631	-0.538126	0.430786	-0.61369	0.340222	-0.465234	-0.593835	-0.61298	0.031357	-1.6495	0.069492	0.207783
RIM15	-1.34922	-1.07969	-0.881466	-1.19604	-1.17032	-1.017	-0.536171	-0.634717	-0.700692	-0.557788	-0.938283	0.151435	-0.031429	0.13124	-0.155035	0.376201	-0.770826	0.082706	0.567154	0.495552	0.477861	0.808574	0.586266	NA	0.088191	0.705928	0.704329	0.651108	1.17014	0.57002	0.654151	0.618454	0.804555	-0.019149	-0.201133	0.001795	-0.00532	-0.263969	-0.236311	-0.82473	-0.783522	-0.559641	-0.64502	-0.349787	-1.07759	-1.19975	-0.372791	-0.893296	-0.270742
TOR2	1.56666	0.348965	1.62941	1.26984	1.15867	-0.99744	0.239294	-0.343711	-0.62088	-0.592881	-0.787549	-0.506389	0.447024	-0.313647	-0.661473	0.375455	-1.05009	0.124601	-0.185741	-0.818967	-1.10766	-0.829973	-0.163594	NA	1.21703	-1.3738	-0.645137	-0.540131	-0.927542	-1.19813	-1.57421	-1.61765	0.339644	0.154399	0.249899	-0.008016	-0.426698	0.489655	0.573541	0.852464	0.550355	-0.842386	0.341709	0.071866	-0.691979	0.093082	-4.02374	0.562966	0.565718
TPK1	-1.95557	-2.06119	-1.71618	-1.8435	-1.76344	-1.03575	-0.670497	-0.698394	-0.696685	-0.391402	0.026763	-0.053378	0.302791	0.269102	0.469277	-0.414559	0.401975	0.239572	0.891421	0.755464	0.703432	1.01144	0.983025	NA	0.422006	1.04366	0.894637	0.599325	1.37673	0.556903	0.532125	0.771492	0.697445	0.273753	0.395065	-0.179385	0.028823	-0.151658	-0.164985	-0.822493	-1.47116	-0.897414	-1.14123	-0.851269	-2.06804	-1.92028	-1.58132	0.81748	-1.49676
[truncated: 1,487 more columns]

## Sheet: Rapamycin
	CCR4_DELETION	CBP4_DELETION	ERG2_DELETION	YLR224W_DELETION	FLC2_DELETION	PBP1_DELETION	MSG5_DELETION	CAP1_DELETION	GEM1_DELETION	UBR1_DELETION	RPD3_DELETION1	SPT23_DELETION	SAW1_DELETION	ELP2_DELETION	MRE11_DELETION	IXR1_DELETION	CCR4_DELETION1	RPS0A_DELETION	GFD1_DELETION	MIG1_DELETION	MDM10_DELETION	WSC4_DELETION	VAM10_DELETION	FUS3_DELETION	KIN3_DELETION	VPS29_DELETION	NGL2_DELETION	PTC3_DELETION	UBI4_DELETION	YHR078W_DELETION	YMR291W_DELETION	CKB1_DELETION	SPT8_DELETION1	YCL002C_BLANK	TRF5_DELETION	YGR071C_DELETION	YLR091W_DELETION	REC104_DELETION	TOF1_DELETION	LEU2_WT_LEU2D..KAN.GFP1	UFO1_DELETION	STE50_DELETION	TSR3_DELETION	VAM3_DELETION	GSF2_DELETION	BIK1_DELETION	DFG16_DELETION1	VPS17_DELETION	MAD1_DELETION
ARP6	1.99557	0.073068	1.6111	1.00577	0.96081	0.884592	0.183291	0.205154	0.023523	0.129562	-0.209124	-0.506577	-0.158095	-0.856258	-0.476568	0.153792	-0.557647	0.111781	-0.584449	-0.348399	-0.451899	0.578603	-0.999183	NA	0.54668	-0.415439	-0.519487	-0.706861	0.792161	-0.574237	-1.25419	-0.650952	-3.62612	-0.337639	0.317076	-1.45581	NA	-0.364183	-0.041024	-0.775605	0.67512	-1.21882	-0.519778	2.39726	-0.079911	-1.29711	-0.926982	1.27644	-2.02252
ASF1	-0.427902	-0.355518	-0.268846	-0.235682	-0.197815	-1.78339	0.197491	-0.023398	-1.04055	0.592068	0.874122	-0.115024	0.637974	-0.334286	-1.26315	0.053245	-0.337678	-0.13242	-0.277256	-1.11407	-0.880236	-0.145875	0.574681	NA	-1.16249	2.21225	0.001223	-0.06334	-4.09886	0.378912	0.237848	-0.291039	-0.842518	0.282729	0.20497	-0.049086	3.79219	0.752134	-1.88567	2.55416	2.59666	2.69745	0.496479	-3.12433	0.454208	0.647092	0.209932	0.529711	NA
AVO2	-1.24317	-0.604458	-1.87993	-1.70855	-1.87605	-1.87031	-1.33406	-1.48108	-1.23694	-1.1578	-0.669041	-0.346595	-0.081444	-0.305318	-0.218072	-0.2773	-1.03685	-0.308075	-0.472672	-0.076667	-0.460636	0.419197	0.155315	1.09766	0.92414	0.807029	1.08621	1.08742	2.97872	1.77194	1.94296	2.58397	0.94117	3.11426	3.52822	2.51338	4.55977	3.10473	1.06104	2.7887	1.60234	0.871293	1.44204	0.751342	1.57204	1.08112	1.36791	-0.543357	0.500151
BIT61	-0.852224	-1.1565	-1.15122	-0.945309	-0.229113	-0.747961	-0.756579	-0.05845	-0.260321	-0.080717	0.210993	0.506771	0.359683	0.291014	0.696904	-0.230893	0.387685	0.241893	0.100052	0.372583	-0.074177	0.319933	0.146206	1.33127	-0.729992	-0.320847	-0.563881	0.185618	1.67	-0.41373	-0.188082	0.480641	1.06321	0.345834	-0.946326	0.593002	0.563714	-1.06837	0.69873	-0.376943	-1.46775	-0.005541	-0.070183	-0.745075	-0.660966	-0.061429	-1.28992	-1.0255	0.24646
ESA1_DAMP	-1.91714	-1.92511	-2.04033	-2.01848	-2.22836	-2.38624	-1.6164	-1.39879	-1.40359	-0.380223	-0.703811	-0.158074	0.078938	-0.443634	-0.262257	0.091427	0.529304	0.408618	0.475817	0.213859	0.748695	0.964318	1.14072	NA	1.00602	0.521392	1.46422	1.61797	0.787732	1.65542	1.66033	1.78211	1.18579	1.56009	1.57345	1.36185	0.209619	1.87386	0.578112	0.92495	-0.693018	0.610062	0.948301	-0.227574	-1.01637	0.636056	-1.30016	-2.10885	-0.911416
IES1	-1.75331	-1.15157	-1.20307	-0.452745	0.158467	-1.46965	0.219132	0.958902	-0.221199	-0.080841	0.358205	0.849103	-0.631043	0.690623	-0.375783	-1.70383	0.579318	-0.102637	0.53035	1.05591	0.353525	0.091795	1.1968	NA	0.537783	2.5753	0.721488	0.63146	NA	-0.191996	0.172781	-0.142335	-0.156299	-0.863542	0.200553	0.606651	-3.33172	-0.948523	NA	-0.114977	-0.497196	-1.61228	0.868232	2.34081	-0.500398	0.9824	0.131186	0.546738	-2.71607
IES2	-0.560995	-0.296086	-0.347737	0.242587	-0.139731	-0.570525	-0.198212	-0.682176	-0.745621	-0.482408	-0.154224	-0.479301	-0.719914	-1.07792	-1.03466	-1.136	-0.425988	0.114879	-0.099732	0.825823	0.249205	0.320154	0.597569	NA	0.176303	-0.113142	0.178679	0.207321	-1.10219	-0.815505	-0.002875	-2.53473	-0.44583	0.266496	0.746919	0.372607	-4.70299	0.72956	0.507292	1.84213	0.858974	NA	0.529059	0.789295	0.604882	0.626276	-2.32584	-0.120037	-1.72321
IES3	-0.553237	1.57731	0.200454	0.402057	0.493211	-1.79811	0.17397	0.015678	-0.020953	-1.12781	-0.387537	0.400997	-0.178032	0.173858	0.35168	-0.734226	-1.33756	-1.18923	0.606236	1.07276	0.736836	-0.912281	1.57213	NA	0.690447	0.27787	0.092874	1.0735	-5.22736	0.371096	0.500435	-0.205764	NA	-0.189916	0.847126	0.056908	-2.77069	0.406582	-5.76008	1.46504	-1.33328	2.83419	-0.509473	-1.62785	0.219676	0.135019	-0.625807	0.533665	0.295847
IES4	2.05157	1.74637	0.722077	0.950474	1.56072	1.02572	0.703909	0.651617	1.55621	0.623901	0.860294	1.20223	-0.957809	1.13324	0.709802	-0.098593	1.80478	-2.46087	1.27305	0.949515	0.544861	-1.94662	1.6475	0.745649	-1.40554	-0.545545	0.156581	0.41559	-0.435189	-0.336479	-0.63601	0.440125	-3.7175	-1.832	-0.611306	0.173078	-5.3134	-1.03646	-2.01653	-0.643139	-0.824579	-0.457616	-0.143981	-0.897437	-0.915101	0.433469	-0.488291	-0.553525	1.45081
IES5	-0.054087	-0.375498	-1.67788	-1.28614	-0.848485	-1.57856	-1.83478	-1.92652	-0.440543	-0.564184	-0.68958	0.004045	-0.030477	-0.813089	-0.325047	-1.46899	-0.433959	-0.45384	-0.325126	-0.187996	-0.560296	-0.285041	1.91787	NA	0.289036	1.77625	0.835837	1.10336	-2.7001	1.12944	0.762322	0.831209	-0.32009	1.63405	1.25807	2.13221	-5.81647	1.97882	-1.27319	1.57197	1.00265	2.73217	0.99644	-1.78944	1.43225	1.86492	1.35748	1.78382	0.426403
INO80_NTERM	0.070229	-1.44398	-1.63156	-0.718657	-0.517057	-0.766778	-0.503376	-0.118474	-0.132211	0.045196	0.088301	0.266562	0.229226	0.542477	-0.159056	-0.046788	0.263891	0.071546	0.58518	0.739395	0.350763	-0.423503	0.8328	3.42421	0.041821	0.879312	0.218779	0.12143	-0.400413	-0.322537	-0.702677	1.53082	-0.856927	-0.327141	0.03168	-1.03549	3.56549	-0.980865	-0.785438	-0.757784	-1.61864	0.753003	-0.202607	-0.821727	0.407072	0.952558	0.069081	2.79373	0.784268
ISW1	0.509045	0.695316	0.579349	0.419282	-0.028328	1.05008	1.29689	-0.375596	-0.817756	0.96403	0.489602	-0.76883	0.101399	-0.661364	1.00464	1.46112	-0.021805	0.272886	-0.407785	-0.758372	0.086048	0.490773	0.349647	6.24739	-3.12327	-2.89931	0.702892	-1.95023	1.03285	-0.132938	-0.430373	-1.77097	0.96742	0.323558	-0.571486	0.116776	-1.39766	0.784812	-0.051816	-1.25596	-0.477192	-0.916494	-0.547589	-2.25762	-0.647627	-1.15915	-0.993753	3.12678	-0.318396
ISW2	2.45869	2.09183	0.311909	1.83721	0.171704	0.936819	0.832864	0.777977	0.465535	0.316476	0.442537	0.159592	0.27004	-1.1473	-0.442279	-1.04245	-0.333487	-0.385342	-0.655745	-0.219549	-0.793943	-1.57177	-1.62489	-1.19885	-1.593	-0.559776	-0.838143	-0.290024	-0.545421	-1.33598	-0.233732	0.693039	0.431852	0.684512	-1.28051	-0.633174	0.896312	1.29501	0.137435	-3.56095	-0.617867	-0.376709	-0.256004	0.842629	0.620763	0.542943	0.919	0.525407	-0.082565
KOG1_DAMP	-0.550865	0.330161	0.413485	-0.168053	-0.129198	0.129129	0.038723	0.525304	0.056175	0.479643	0.062971	-0.216089	-0.075951	0.774707	0.924778	0.844503	0.199806	1.23631	-0.23651	0.094029	-0.148206	-0.322777	0.189195	-0.711618	-0.48026	2.02072	-1.49667	-1.3674	0.675381	-0.554377	-0.150111	0.752326	1.24877	0.313907	0.002747	0.147139	-1.26353	0.313201	-0.825712	-1.76866	-1.42548	-2.32554	-1.71501	-1.50026	-2.32375	-1.81568	-1.88173	-2.24592	-0.094363
LDB7	1.77627	1.98744	2.74598	1.16471	0.85846	0.281591	0.382805	1.93571	0.774016	0.593161	0.209865	-0.063134	-0.23949	0.287795	0.408757	-0.075742	-0.171433	-0.484808	-0.944253	-0.760205	-0.869985	0.172433	-1.17806	NA	-0.077883	-0.099193	-0.161749	-0.260177	0.348383	-0.846576	-0.718703	0.205288	0.026594	-0.672274	0.105765	-0.410729	NA	0.089376	0.639805	-0.567851	-0.539086	-2.01753	-0.081632	2.85403	-0.625591	-1.18241	0.662278	2.78423	1.03699
LST8_DAMP	-0.919207	-0.139108	-0.532512	-1.18771	-0.297929	0.692136	0.536689	-0.247381	0.077158	0.636029	0.564351	0.3853	0.991745	-1.46132	1.23994	1.94072	-0.083684	1.45388	0.283107	-0.264177	0.097941	1.03119	-0.478174	-0.141164	0.66837	-0.353781	0.834548	0.763377	-3.67656	-0.263192	0.207302	-0.57466	1.80118	0.525292	-0.281285	-0.776762	-0.994116	-0.351272	0.084378	-2.23212	1.23857	-2.17339	-2.15687	-0.890073	-0.824323	-1.66541	-0.532036	-0.325832	-0.370808
NHP10	3.0355	0.216336	-0.338132	1.81123	1.79138	0.001042	1.37781	1.53482	1.93849	1.74287	2.39737	1.65906	-0.403663	1.28893	1.298	0.93488	1.22117	1.73563	-0.258589	-0.330804	-0.809837	-0.368659	-1.71751	NA	-0.504651	-1.198	-0.699421	0.391302	-9.0302	-0.634029	-0.586833	-0.344424	-0.935694	-4.69354	-3.38769	-0.6339	-0.846908	-2.76916	-6.35323	0.083692	-1.97824	1.53287	-1.14027	-1.61329	-1.344	1.06488	-1.71411	0.044393	0.404975
NPL6_DAMP	-0.033522	-0.619191	-0.461303	-0.675475	-2.06812	-0.140725	-1.40095	-1.00934	0.132659	0.35443	0.283053	0.166649	0.585516	-0.668352	-0.063584	-0.296463	-0.461501	0.023198	-1.15641	-1.03761	-0.72631	0.44034	0.101342	NA	-2.33755	-0.894991	-0.684488	0.147447	1.71401	-0.611676	-1.04401	-1.69721	0.427538	0.511763	0.736646	1.19285	1.91766	1.73736	-0.476252	1.01213	2.02039	0.65569	1.35757	0.259538	0.686158	1.74787	0.933989	1.77309	-1.0435
RRD1	0.177539	0.469567	-0.675837	-0.128356	-0.842825	-0.687844	-0.897137	-1.58098	-1.38833	-0.40534	-0.556508	0.831479	-0.159236	-0.357384	0.304082	-0.404942	0.009682	-0.295729	0.122781	0.11102	0.303268	1.09038	0.456789	-0.328541	0.121604	1.89645	0.775301	0.835192	NA	0.701784	0.815518	1.39074	0.311669	1.12867	0.415921	1.14316	0.268007	1.35519	0.243385	0.571349	-0.877015	0.033114	0.517012	0.161278	-0.443244	0.159336	-0.262042	0.123448	2.04996
RSC3_DAMP	0.014507	1.13087	0.514678	1.02808	1.39496	0.367392	0.139493	0.052376	0.995313	0.698804	-0.086608	0.235508	-1.13342	-0.873543	-0.566776	-0.738325	-0.073283	-1.44704	-0.777826	-1.19121	-0.449559	-0.785746	0.055495	0.810466	-1.13541	-1.54415	0.300669	-0.376386	-0.904123	1.03672	0.532138	0.557407	-0.275996	0.184514	0.065089	0.936709	0.146127	-0.020925	0.442245	0.328394	-0.159611	0.683566	1.19611	1.1135	-0.911924	0.351245	0.080489	0.206011	0.265964
RSC4_DAMP	-0.773993	0.491315	-0.19473	0.257598	0.081492	0.490988	-0.082648	NA	0.778746	1.02719	0.72012	1.48865	-0.746858	0.281026	-0.189247	0.046584	0.423447	-1.62765	0.080075	-0.853563	0.250245	-0.889817	0.429443	3.25474	-1.67273	-0.970888	1.60541	-0.283884	1.91016	1.24642	0.998237	-0.102185	1.63497	0.041196	-0.390976	0.279681	2.55077	-0.277548	-1.07672	-0.33616	-1.64172	0.762301	0.081553	0.326026	-0.463042	-0.677725	-0.092583	-2.09806	-0.409594
RSC58_DAMP	1.8783	-1.82062	-1.35752	-1.585	-1.04434	-0.21781	-1.0465	-0.556649	0.040124	0.597547	-0.492719	0.281156	0.005452	0.077465	-0.299945	0.421858	0.148521	-0.111771	-0.522715	0.250441	0.182572	-0.330792	-0.711224	NA	-0.007218	0.939918	-0.165085	-0.020435	-1.84603	0.08796	0.331219	0.527674	3.77611	1.19237	1.5639	0.726155	-0.653843	0.683829	-1.09086	0.128313	-0.143342	1.66198	0.647456	1.08731	0.756535	1.91429	1.86044	0.680823	-2.52323
RSC6_DAMP	1.07668	2.44869	0.892953	-0.003146	-0.216945	1.02677	-1.06053	-0.920692	-0.117322	-0.314484	-0.969989	-1.36878	-0.499229	2.40459	-0.294277	0.451886	-0.73597	0.572458	-0.912722	-1.31811	-1.5724	-0.00933	-0.287774	5.4971	-0.761579	2.44788	0.848288	-0.611343	2.20205	1.10204	0.411083	-1.93415	NA	0.688723	-0.371565	1.56372	3.11255	0.734629	NA	0.739204	7.79495	2.96986	-0.748859	0.053205	-0.005327	-1.78786	0.706808	-0.364947	NA
RTT109	1.71647	0.913833	0.888452	0.738864	0.997531	0.690981	0.245738	-0.67623	-0.155324	0.939483	-0.277986	-0.293039	0.890897	0.083581	-0.245858	0.555376	0.014907	-0.518588	-1.19341	-2.32803	0.218529	-0.179396	0.424018	-1.09499	-2.5208	0.040596	0.529149	-0.28506	NA	0.705033	0.919017	-2.98753	0.1105	-0.655146	-0.953046	-0.590737	3.97986	-0.663958	2.2007	1.48465	3.96351	1.82354	-0.324509	-3.09088	-0.818013	-1.10913	-1.34591	0.548205	1.74599
RVB1_DAMP	-0.409016	-0.047523	-0.579471	-1.49418	-0.813592	0.225627	-0.922021	-0.56251	-0.831	-1.22923	-0.791781	-0.768063	-0.646574	0.268965	-0.142116	0.467756	-0.43309	0.905062	0.209592	-0.05093	-0.011997	-0.409857	-0.45105	-1.36047	0.587826	0.039016	0.026688	0.026787	0.075131	-0.267098	-0.011319	-0.197939	-0.833392	0.506989	0.05631	0.894711	4.51507	1.26497	-5.38303	0.796398	3.09049	2.18032	1.22816	0.797002	1.64017	0.810792	1.42924	0.429025	1.43449
SCH9	0.618523	-0.141741	-1.60506	0.160606	0.46437	-0.230904	0.749297	-0.848541	-0.214967	0.760876	0.190169	-0.670046	0.060927	0.297864	-0.588715	-0.816328	0.327659	-1.27111	-0.148686	-0.105542	-1.10264	-0.474468	0.740155	NA	0.907031	NA	-0.526195	0.359224	NA	-0.286345	0.264034	0.165055	0.34483	0.440768	0.317133	-0.858719	-6.07535	0.488596	-0.525319	2.00989	1.39216	0.943179	0.218487	NA	1.65915	0.262639	0.041573	-0.192255	-2.01511
SET3	-1.60485	-0.184558	-0.393866	0.49628	-0.368262	0.778405	0.511275	-0.204526	0.450254	0.090527	0.426695	0.060333	0.309781	0.314418	0.662597	-0.53008	0.166732	0.67719	-0.14684	-0.374156	-0.437615	0.262587	-0.267501	NA	0.015727	-0.91053	-0.883017	-1.01816	-3.06075	-1.33036	-1.08126	-0.186265	-0.705926	-0.233705	0.189927	-0.545422	-4.81137	0.160086	-1.86822	-0.883632	0.334633	-0.456086	-0.380631	0.08769	-0.158495	0.450491	0.483905	NA	-0.813881
SLM1	1.05709	0.488454	0.717231	0.852154	0.774453	0.382596	0.563885	0.590299	0.059595	0.10511	0.14497	-0.024845	0.106708	-0.037512	-0.140515	-0.849115	-0.314732	-0.900111	-0.292446	-0.011147	0.1378	0.517725	0.566234	-0.776634	-0.849762	1.25588	0.407566	0.231859	-0.322266	0.398386	-0.223764	0.661856	-1.50471	0.19721	-0.211151	0.458694	-1.47362	0.629235	-3.18625	-0.015312	-0.090956	-0.661441	0.201126	-0.268361	-0.41633	1.17498	0.763625	0.474615	-1.6905
STH1_DAMP	0.077235	1.85614	0.563605	1.24353	0.852574	0.458487	0.025885	0.254301	0.644223	1.44647	0.49549	0.662901	0.457285	0.410053	0.032005	0.831355	-0.013105	0.016019	-0.068037	-0.815809	-0.205923	0.394179	0.848293	0.478506	-0.88716	0.454264	-0.099344	-0.561207	0.004262	0.998251	0.429031	0.290762	0.972625	0.099368	0.269301	0.272526	0.045035	-0.433646	0.33647	-1.05907	-2.36976	0.236591	-0.868786	1.69178	-1.23479	-0.064251	-0.312461	-0.931281	0.528065
VPS72	0.836631	-0.293817	0.083869	-0.803421	-0.203964	-0.183413	-0.027353	0.928862	0.403754	-0.425566	-0.117205	-0.47845	0.127521	-2.00949	-0.606294	-0.142015	-0.623417	-0.071039	-0.466517	-0.602476	-0.188324	0.965841	-2.04751	NA	-0.20653	-0.458982	0.075706	-0.451736	-0.696999	-0.39103	-0.231502	-0.619653	-0.346799	0.71144	0.90668	-0.745382	4.37356	0.367143	1.26329	-0.227703	1.96015	-1.31198	0.079805	0.322045	0.11006	-1.86372	0.01451	2.06084	-0.905148
VPS72_YL1C	NA	-1.24692	-1.23623	-1.24169	-0.755969	-1.81063	0.161065	-0.745532	-0.54625	-1.10519	-0.057961	-0.000256	-0.526722	0.127836	-0.638776	0.058997	0.897843	-0.475477	1.74039	1.21719	0.949881	-0.622619	0.367889	NA	1.27954	-0.269782	0.875413	0.063478	NA	1.13173	0.701741	-0.050391	-0.88074	-0.185715	0.11041	0.513847	-1.52815	-0.831416	0.168516	0.217422	0.672965	-0.863013	-1.39255	0.359052	-0.770343	NA	-0.169104	-1.12888	-0.002518
SWC3	NA	-1.77614	0.552641	-0.262854	-0.132051	-0.491891	0.3235	-0.414917	1.1465	0.540757	0.579678	0.38659	-1.13199	0.133451	0.360253	-0.239213	NA	0.190778	0.27325	0.411009	NA	0.147954	0.484357	NA	0.177783	0.758136	1.0621	0.762058	2.02308	1.01553	0.65979	-0.249754	NA	0.581239	0.17112	0.420175	NA	-2.78821	NA	0.00186	1.03693	0.739728	-0.942464	0.023313	-2.05123	-1.88412	-1.15679	-0.58098	-1.92312
SWC5	-1.3858	-1.37697	0.364973	-0.767822	-0.341017	-3.62736	0.640309	1.2486	-0.370771	-1.0303	0.802825	-0.2347	0.432542	-3.48104	-0.794564	-3.79326	-1.04344	1.53957	0.14537	-0.51828	-0.03209	2.5327	-1.40854	NA	-0.223686	-0.266573	-0.542343	-0.75683	NA	-0.59382	-0.553042	-1.58976	NA	-0.026883	1.06217	-1.86333	NA	0.743787	0.146518	2.10607	1.78489	1.7869	1.36126	3.25156	2.27903	NA	-0.633155	2.3224	NA
VPS71	-0.392062	0.222641	0.743453	-0.309432	0.419177	-1.24788	0.403374	0.059501	0.999141	0.196064	0.962443	0.685887	1.9541	-0.725156	1.03511	1.05845	0.700126	1.25057	0.730628	-0.447899	0.661165	0.948337	-2.34194	NA	-0.810233	-1.31068	0.035211	-0.23764	NA	-0.128226	-1.24087	-1.546	-0.819292	-0.227773	0.477622	-1.18871	-5.41261	0.047529	-2.25852	-0.921184	1.33401	-1.36623	-0.740733	0.979875	NA	-2.91338	-0.212085	-0.830831	-0.122621
SWC7	0.089521	0.046279	0.013405	-0.074349	0.111893	-0.027459	-0.071486	0.484092	-0.584542	-0.37879	-0.512566	-0.745467	-0.207908	-0.004048	-0.064977	-0.686115	-0.740101	-0.550659	0.273238	0.527081	0.534092	0.556493	0.054581	NA	0.664216	0.627471	-0.094375	0.296552	0.15084	0.049484	0.073275	0.547638	0.43848	0.59675	-0.808658	0.671157	-0.478018	0.797991	0.351643	0.019054	-0.098502	-0.301553	0.799836	0.190594	0.17501	0.620112	0.57587	0.049254	-0.132333
SWR1	0.617786	-0.23685	0.518941	-1.65607	-1.08636	-1.07747	-1.3111	-0.825668	-1.22627	-0.812584	-0.379663	-0.475148	0.139922	-1.56397	-0.073524	0.239072	-0.279171	0.557435	-0.236107	-0.461126	-0.342919	0.149127	-1.25467	NA	0.226869	-0.158745	-0.394347	-0.635124	-2.43192	-0.290942	-0.365107	-0.784481	NA	0.383856	0.339231	-0.749689	-4.41229	0.901656	1.28617	-0.82405	0.988103	0.313425	0.444095	2.00636	0.280429	-0.050239	1.42567	2.90084	-0.378542
TCO89	NA	-1.66658	-0.183305	0.264625	-0.894466	-0.394886	NA	-1.25174	0.054612	0.612133	NA	-5.24499	-2.11073	2.16969	0.454064	NA	0.22422	NA	0.242853	2.00439	0.763599	-1.85501	-2.8968	NA	-0.859201	NA	2.67748	1.08287	NA	1.78781	1.84255	-2.28007	4.62426	-0.860496	-2.26164	2.03006	NA	-1.15661	0.468797	9.14586	6.88647	7.82348	0.320307	1.97102	1.33661	1.64877	-1.25416	-1.3317	NA
TOR1	0.235858	0.082065	0.147116	-0.144858	-0.760793	1.37023	-0.064082	0.114705	0.544625	0.925274	0.938294	1.51477	1.43105	1.97717	1.70395	2.32329	1.16194	1.72259	1.38415	1.3122	0.41587	0.269096	-0.502641	0.87845	0.147919	1.54496	-1.26663	-2.30669	0.89884	-2.65462	-1.64106	0.472649	2.48334	-1.65479	-1.97049	-1.74169	1.27967	-0.32559	-0.084028	-1.18511	-0.815896	-0.649498	-0.530656	-0.23618	0.51374	-0.847623	0.803108	0.414529	0.657097
TPK3_DAMP	0.573795	0.017734	-0.54299	0.35898	0.500001	0.19274	0.345263	0.637195	0.056061	0.665027	0.762353	0.936472	0.836816	0.663864	0.722394	-0.935665	0.349765	-0.568457	-0.137264	-0.209043	0.067387	-0.311161	-0.129506	0.030206	-1.71317	-0.562363	0.279152	-1.85191	-0.813048	-0.78464	0.367906	1.06523	-0.732364	0.282594	-0.393825	0.134687	3.9675	-0.014133	0.920425	-0.476203	-1.43436	0.026287	-0.132007	-0.140104	-0.627771	0.717347	-0.051544	-0.886502	0.97342
ARP5_D2	0.306996	-0.682452	NA	-1.36554	-0.651689	-0.28094	NA	-0.675681	0.294709	0.243942	-0.913337	-0.591459	-0.283119	0.09769	-0.303143	-0.38457	-0.673059	0.022217	-0.557608	-0.313083	-0.089398	0.031137	-0.768364	-0.481252	-0.787136	1.57934	2.3695	-1.22949	0.536288	-1.12113	0.525244	-1.16746	0.571845	0.190922	-0.225727	0.829819	0.154972	0.535261	0.190597	0.407052	1.99885	-2.97279	0.412454	0.691761	1.4333	1.62237	NA	1.20641	0.471918
ARP5_D3	0.11013	-1.43714	-1.31464	-2.24414	-0.734841	-0.088451	NA	-1.01572	0.730229	0.649826	-0.041723	1.13751	0.664762	0.382284	0.853226	1.03032	0.430903	0.049332	0.149675	0.111059	-0.476627	-0.368178	0.53879	-0.826498	-5.47842	-0.183088	-0.572299	0.417981	-1.0538	-0.374471	-0.752213	-0.25252	-0.185532	0.83564	-0.557603	1.15204	-0.745648	0.472258	-0.907769	0.543586	1.76017	NA	0.967516	-1.38267	2.10374	0.985086	-7.2293	-0.126504	-0.680481
ARP8	-0.711408	-0.400141	0.974464	-0.137318	0.135475	-0.345097	-1.02647	-1.08405	-2.08133	-0.649151	-0.622633	-0.275516	-0.155722	-0.679548	-0.397346	0.558781	0.441683	0.32877	0.052483	0.330566	-0.343515	-0.099743	-0.486238	-0.766673	2.11452	-0.108197	1.53852	-0.726307	-1.42986	-1.88432	-0.306437	0.331277	1.50211	-0.919323	-0.115194	1.19782	0.993522	0.252647	-0.034892	0.760536	1.33885	3.83494	0.488457	4.10992	1.55955	1.43819	-0.149505	NA	0.825825
HTZ1	0.557524	0.992186	0.211649	0.668151	0.645642	0.982871	1.38213	2.1563	1.31368	0.706131	0.372764	1.01705	1.24153	0.200746	1.41128	0.235606	1.09394	1.28072	-0.119206	-0.729131	-0.330175	1.27387	0.404785	-2.51335	-0.193862	0.898375	-1.24567	-1.07498	-1.35945	-1.36074	-0.575178	-0.626811	-3.97483	0.083504	-1.02903	-3.13234	-1.9064	0.27783	0.312677	-1.30652	-0.874815	-1.47126	-0.325448	2.94707	1.70259	0.539839	0.061569	1.52028	0.912515
HTZ1_DAMP	-1.23519	-0.469145	0.563831	-0.930443	-1.53286	-0.209657	-0.223635	0.41714	-0.364367	-0.708369	-0.154977	0.381933	0.840049	-0.418249	-0.59283	0.031784	1.06682	0.658145	1.73356	0.626418	0.819266	2.00018	0.719728	-0.804414	1.29097	-0.260484	-0.043772	0.310126	-0.241265	0.665871	0.877897	0.264551	-0.436351	1.12717	-0.013908	-1.35267	0.745183	1.21954	0.979256	-0.032359	1.81098	-0.984406	-0.104031	1.31696	-0.195756	-0.457643	-2.12105	-0.717999	-0.269718
IES6_D1	0.543127	0.244	0.023015	-0.194717	-0.277356	-0.264453	-0.026657	0.82172	-0.110443	-0.0837	-0.172389	-0.375377	-0.700575	-0.64604	-0.914719	1.201	0.584423	-1.18635	0.507187	-1.2123	0.713419	0.322529	0.939161	1.63297	2.64733	-0.015067	0.374661	0.036114	-0.274835	0.996385	1.02399	1.00187	1.77445	-0.594078	-0.311186	0.451416	0.916239	-0.810853	-0.781534	-0.69928	-1.94639	0.215936	-0.365599	-1.13101	-2.22296	-2.0367	0.375544	-0.759017	0.129503
IES6_D2	-0.932096	-0.751334	-0.873086	-1.67269	-1.76488	-1.71071	-1.47666	-1.01152	-1.23762	-0.33111	-0.960875	-1.36196	-1.08116	-1.94533	-0.426965	-0.24455	-0.815052	-1.41144	-0.090223	-1.0565	-0.318103	-0.135092	0.568598	0.079974	0.796231	0.915679	3.33476	0.222282	0.808414	0.826321	0.413794	0.592215	2.18384	0.160577	0.664715	1.16145	1.21008	0.835717	0.99027	0.738291	1.15799	1.41119	0.8043	0.214086	0.118068	-0.467071	0.890068	-1.11129	-0.569782
IES6_D3	0.228497	-0.272673	1.37547	-0.408776	1.28338	-0.547577	-0.506857	-0.500088	-0.865482	-0.537236	0.430783	-0.66598	-0.4997	-0.598684	-1.10259	-0.433682	0.416176	-1.66777	-1.4371	-1.03974	-0.02475	-1.40723	0.285683	1.50597	0.684133	-0.137705	0.2756	0.263794	-0.495757	-0.085584	0.094124	-0.963829	1.73445	-0.661949	-0.36369	0.475508	0.781489	0.762793	0.527129	1.28622	2.30835	2.97682	3.85154	1.07867	1.66338	1.70227	3.75905	0.621355	0.625998
INO80_HSA	1.27309	0.971867	0.688323	-0.562272	0.249685	0.481328	0.760557	0.658251	-0.241007	0.277801	-0.411403	-0.476108	0.707914	0.286161	0.557001	0.269529	-1.04954	-0.252812	-1.01944	-0.143318	-1.21666	-0.625851	-1.14785	-0.483746	0.80979	-0.456452	-2.85411	-0.877879	-0.70266	-1.16816	-0.596005	0.867042	-0.594798	0.2778	-0.037543	-0.404298	0.134524	0.569663	0.828753	-1.00855	1.9001	4.12058	1.00966	2.88754	0.759035	0.881345	3.90218	0.312931	0.371125
INO80_INS	1.97663	0.352218	-0.148214	0.698225	1.71413	1.97606	2.93294	1.2518	1.24085	-0.476556	0.286571	1.0578	-0.068238	0.358067	-1.01767	-1.23333	0.307118	-0.608039	-0.577522	0.744068	0.897361	0.29935	-0.254261	-3.50848	3.01636	0.006767	0.134002	2.10038	-2.1472	0.210473	2.31737	0.710771	-3.73226	0.897284	-0.345498	-1.37498	-1.54122	-1.55473	0.854545	0.872944	0.526112	-0.322091	-3.84631	-0.288561	0.00761	0.97843	-1.86489	3.35778	0.104343
RIM15	0.32001	0.611907	0.68423	1.08031	0.688347	0.269327	0.652863	1.17393	1.68149	1.10417	0.859983	1.79067	0.773545	0.424474	0.896733	1.8701	-0.594891	-0.063619	-0.011748	0.201312	0.214562	-2.1277	-0.752409	0.117332	-2.86736	-1.22344	-1.95242	-0.854028	1.49175	-0.564712	-0.302909	-0.54463	-1.33654	-0.857165	-0.547326	-1.08329	-0.843664	-1.58547	-1.12749	-1.21099	2.14585	-0.501949	0.106303	0.137775	0.344912	0.762441	2.24919	-0.16045	0.09252
TOR2	-5.15659	-3.58552	0.637566	-2.64011	0.566464	-3.37619	-0.049932	-0.456019	-1.6381	0.736095	-1.47576	-0.016829	-0.786081	-1.52589	-1.65283	-1.53161	NA	0.758155	0.21123	0.677213	1.90849	0.125601	3.07557	4.35928	4.69073	0.863205	3.53579	1.88709	2.11486	0.867087	0.532857	-2.18919	3.56391	-0.654988	2.10171	0.58426	0.956147	-1.04253	-0.746646	1.02767	-0.511507	NA	1.46338	-0.642312	-4.54301	-4.57681	-8.49948	-4.09019	-0.953692
TPK1	0.114832	0.339609	0.626349	0.470405	0.319288	0.663605	0.829095	0.200996	0.444818	-0.209688	0.679442	0.428983	0.250703	0.365805	0.413848	-0.377641	0.156591	-0.034007	0.267965	0.207895	-1.09884	-0.153746	-0.03468	0.55776	-6.13132	-0.66586	0.18177	-0.237929	1.41958	0.098915	-0.487506	-0.15526	0.036255	-0.535672	0.329441	-0.328048	-0.128979	-0.379563	-0.124862	-0.783182	-2.99944	-1.25865	-0.848142	-0.699366	-1.41368	-1.64762	0.497426	0.220097	0.255618
[truncated: 1,487 more columns]

## Sheet: Ethanol
	CCR4_DELETION	CBP4_DELETION	ERG2_DELETION	YLR224W_DELETION	FLC2_DELETION	PBP1_DELETION	MSG5_DELETION	CAP1_DELETION	GEM1_DELETION	UBR1_DELETION	RPD3_DELETION1	SPT23_DELETION	SAW1_DELETION	ELP2_DELETION	MRE11_DELETION	IXR1_DELETION	CCR4_DELETION1	RPS0A_DELETION	GFD1_DELETION	MIG1_DELETION	MDM10_DELETION	WSC4_DELETION	VAM10_DELETION	FUS3_DELETION	KIN3_DELETION	VPS29_DELETION	NGL2_DELETION	PTC3_DELETION	UBI4_DELETION	YHR078W_DELETION	YMR291W_DELETION	CKB1_DELETION	SPT8_DELETION1	YCL002C_BLANK	TRF5_DELETION	YGR071C_DELETION	YLR091W_DELETION	REC104_DELETION	TOF1_DELETION	LEU2_WT_LEU2D..KAN.GFP1	UFO1_DELETION	STE50_DELETION	TSR3_DELETION	VAM3_DELETION	GSF2_DELETION	BIK1_DELETION	DFG16_DELETION1	VPS17_DELETION	MAD1_DELETION
ARP6	0.591614	NA	0.471374	0.698583	0.390693	0.913214	0.557265	1.26954	-0.447823	0.675422	0.418464	0.270654	0.125059	-0.781566	0.288904	0.818085	-0.226774	-0.51287	-0.073151	-0.453583	0.184782	-0.106149	-0.823274	NA	-0.79123	0.006624	-1.80167	-0.584095	-0.757305	0.061678	-0.575632	-0.028627	NA	-0.268464	-0.760425	-1.29287	NA	-0.337753	-2.24525	-0.398075	-0.177888	-0.101822	-0.142108	1.75721	0.300125	-0.213539	-0.73452	0.229837	NA
ASF1	-0.253428	-0.282757	-0.304564	0.179622	-0.082979	0.262954	0.353024	0.194651	1.20698	0.160841	1.38585	1.49283	0.049645	-0.426578	-0.076653	0.752854	1.21215	0.200173	1.03852	1.55246	1.53357	-2.21635	1.69728	NA	0.24683	0.644298	2.4803	0.374834	1.40279	1.12971	1.41804	-2.83282	0.121324	-0.596264	-1.22194	1.27912	NA	-0.771013	1.51319	-0.118897	2.07582	-0.124362	0.45661	-2.66184	-0.671101	0.208272	-1.41959	-1.4693	NA
AVO2	0.324268	NA	-0.126466	0.08859	0.172504	0.807877	0.50941	0.814106	0.938254	0.697983	0.913643	1.36005	1.10085	1.88376	1.14935	0.983618	1.43522	1.14127	1.013	-0.617791	-1.50671	-0.81203	-1.23595	NA	-0.949001	-0.491157	-2.24422	-0.494997	-0.809522	-1.5044	-0.48778	-0.062533	0.781512	0.341665	-0.492908	0.653289	NA	0.709089	NA	1.02324	0.101932	1.00478	0.422803	-0.705172	0.072596	0.449893	-0.18172	-0.323867	NA
BIT61	1.83183	-1.52012	0.739096	0.380846	-0.069954	-0.051162	0.246542	0.018898	-0.068232	-0.911765	-0.338542	0.025615	0.054586	0.58054	0.084119	0.766832	-0.19585	0.116902	-0.472445	-0.643925	-0.343129	-0.155353	-0.42648	NA	-0.437799	-0.015555	-1.35503	-0.792753	-0.471695	-0.867735	-0.506194	0.763808	-0.819174	0.368911	1.22123	-0.01221	NA	0.548753	0.615561	-0.120797	-1.09837	0.893375	-0.403614	-0.704447	-0.004918	-0.017684	0.480793	0.788723	-0.548155
ESA1_DAMP	0.268098	-0.494252	-0.368837	-0.415238	-0.598314	-0.198863	-0.753737	-0.314791	-1.08948	-1.55259	-1.3486	-0.352072	-0.547718	0.141392	-0.283481	0.585901	-0.524527	-0.200029	-0.661202	-0.583058	-0.323801	0.043588	-0.393295	NA	-0.182071	0.54177	-1.11288	-0.14836	-0.002035	-0.738956	0.205267	1.16235	0.347825	0.30394	0.117058	0.051904	NA	0.451772	1.03857	0.492791	-0.390755	1.41599	0.357367	0.177626	0.615504	1.07629	1.13555	-0.228611	-0.262004
IES1	0.243664	-0.21842	-2.54812	-0.624022	0.049638	-2.51251	-0.213847	-1.45141	-1.72681	1.1478	-0.010068	-0.162573	0.118079	-3.21375	0.24324	-1.28541	0.390655	-1.56275	0.082335	-0.427882	0.180423	NA	0.396023	NA	-0.062188	0.099743	2.90979	0.043534	0.586229	-0.372025	0.229631	2.1433	-0.458612	0.18424	-1.59051	0.289266	NA	0.136062	NA	0.357296	1.33439	-3.35936	0.358366	NA	0.240832	0.617625	-2.56288	-0.44555	-0.147053
IES2	0.071462	1.29989	-0.422373	0.019131	-0.147474	-0.120337	-0.426432	-0.395725	0.779196	-0.773453	-0.33746	0.506592	-0.124961	-0.523416	-0.156852	1.84973	-0.271124	0.44463	-0.310636	-0.004614	-0.126571	0.107124	-0.161583	NA	-0.55378	-0.683496	2.95181	-0.415812	-2.79227	-0.837779	-0.222707	-1.11021	-0.183462	0.080725	-1.60446	0.139202	NA	-0.276649	-0.766744	0.565929	1.18586	-2.07875	0.593697	0.925135	0.651464	1.06037	-1.31543	0.008699	NA
IES3	0.841463	NA	-1.53842	-0.221048	-0.197296	NA	0.42879	-0.150315	-0.13592	0.204489	0.947807	-1.57648	-0.176175	-0.855215	0.079831	NA	-0.114752	1.21436	0.605114	2.58942	-1.10119	-1.80098	0.524453	NA	0.534869	-0.52532	4.37584	-0.518843	3.19192	0.144124	1.72103	-1.79158	NA	0.349845	-4.66457	0.894995	NA	-0.627646	NA	0.80581	1.6713	-4.09093	0.99098	-3.32661	0.780715	0.516836	-5.97543	-1.69899	-1.62852
IES4	0.196774	-0.78996	-0.010465	0.234327	0.069295	-0.502392	-0.249848	-0.485407	-0.428937	-0.722032	-0.492765	-0.836646	-0.448952	0.2674	-0.558383	1.17173	-0.813027	-0.35598	-0.416859	-1.0627	-0.488524	0.67019	-0.052931	NA	-0.863775	-0.191034	-0.818982	-1.08616	-2.07592	0.056678	-0.314447	0.168996	0.968976	0.316175	-2.18978	0.67839	NA	0.468928	NA	0.643703	0.562738	0.414745	1.06411	-1.01124	1.08896	0.882934	1.27401	0.718183	NA
IES5	0.11718	-0.692695	-0.97998	-0.131334	-0.421958	-2.72817	-1.07524	-0.0846	-2.1079	0.133124	-0.580406	-1.06081	-0.561987	-2.64555	-0.159152	-0.44358	-0.052877	-1.84775	-0.075881	-0.532685	0.053461	-2.38246	0.683264	NA	-0.532554	-1.23872	2.93378	-0.50294	0.995488	0.001514	-0.194846	0.699406	1.2421	0.047872	-0.770031	0.46648	NA	0.579054	NA	1.83088	2.36872	-1.42535	1.85442	0.408526	0.637276	1.94059	0.660116	-0.054248	-1.26736
INO80_NTERM	0.074123	-0.819353	-1.24462	-1.77656	-0.904502	-1.58389	-1.36621	-1.46653	-1.9304	-0.375923	-0.862999	-1.02025	-0.333637	-2.15962	-0.078699	-1.39948	0.214358	0.606351	-0.410098	-0.182065	-0.552807	-0.364729	0.088307	NA	-1.109	-0.808415	2.77439	-0.272999	1.31235	-0.920592	-0.598886	1.23406	0.873884	-0.394882	-0.97534	-0.104533	NA	-0.110842	-0.603452	0.694572	1.98128	NA	1.14623	NA	0.225895	1.67781	0.523174	0.813713	NA
ISW1	-0.275334	1.11397	0.047148	0.035776	0.26316	-0.302373	0.343143	0.662219	0.147687	0.493843	0.157472	0.924634	0.669063	1.27787	0.741857	1.15804	0.912643	-0.005341	0.406363	0.334368	0.304527	0.500112	0.730942	NA	0.769077	-0.562496	1.50503	-0.004447	-0.696408	0.524168	0.505763	0.633223	-0.166921	0.425818	0.220931	0.611764	NA	0.371206	1.00587	-0.037774	-1.63312	0.814515	-1.11698	-1.2181	-1.09514	-1.16901	0.216518	0.457177	NA
ISW2	-0.677815	0.554711	-0.10745	-0.665568	-0.926851	0.081259	-1.12621	-0.322654	-0.467513	0.319387	-0.38178	-0.256293	-0.16664	-0.029198	0.527779	0.673582	0.444494	-0.421864	-0.041995	-0.095384	-0.085382	-0.182679	-0.079966	NA	-0.12438	0.199952	0.805401	-0.173058	-0.023943	-0.143586	-0.255645	-0.108823	0.843495	0.057659	-0.061491	0.089431	NA	-0.122851	1.2208	0.451572	-0.784051	0.906532	-0.125433	-0.045535	-0.08626	-0.093658	1.1363	0.411041	-0.815249
KOG1_DAMP	-0.603981	-0.329323	-0.502987	-0.604429	-0.572338	-0.670762	-0.321264	-0.082526	-0.619864	-0.548823	-0.149675	0.297979	-0.031465	0.964873	0.208195	1.8121	0.400616	0.632394	0.257288	0.389116	0.336171	0.478191	0.552523	NA	0.459417	0.927023	0.025018	0.498417	1.08182	0.400273	0.69401	1.48219	-1.81882	0.417928	1.05377	0.512039	NA	-0.097847	-1.51838	0.471728	-0.984696	0.907916	-0.0088	-0.647035	-0.070699	0.192481	0.578396	-1.20885	NA
LDB7	-0.159172	1.63346	1.69229	0.169292	0.095573	0.665239	0.093304	2.1376	1.5282	0.075067	0.939519	0.900731	0.336473	-0.294805	1.95541	3.64107	-0.058186	0.256647	0.97743	0.678257	-0.686012	3.63622	2.53066	NA	-0.58062	-0.335821	0.6907	-1.40837	0.146581	2.02742	-0.698044	-0.834556	2.8653	-2.78029	1.78391	-2.44549	NA	-0.660354	-0.442009	-1.24897	-0.079145	-2.91434	-2.55239	2.74228	-2.41918	-1.47819	0.915526	1.29764	NA
LST8_DAMP	-0.476324	-0.689417	-0.653583	-2.4604	-1.11256	-0.277465	-0.5581	0.250206	-0.189109	-0.245329	0.14708	0.184092	0.528439	-2.59629	0.927715	0.616548	0.074915	0.109715	0.583145	0.451841	0.443102	0.642633	-0.192844	NA	1.11926	-1.11495	1.17275	1.04663	-0.050759	0.678921	1.6193	2.59589	-2.75548	1.25404	0.905474	0.567633	NA	0.934626	0.651169	0.218893	0.428619	-0.685293	0.349143	0.310397	0.173781	0.60029	1.08966	-0.515634	NA
NHP10	1.79043	NA	NA	0.743362	1.66048	NA	1.1921	0.858389	-0.402166	0.341918	0.024483	-0.438738	-0.803458	-1.83424	-0.723734	-1.41737	-0.175012	-0.601662	-0.460158	-0.508221	-1.75172	-0.473192	0.169641	NA	-1.03161	-1.81066	2.11974	-0.962126	0.812388	-2.08278	-1.01033	0.221475	0.254073	-1.44557	-0.32974	-0.086817	NA	0.805832	NA	-0.337791	2.19195	-3.10071	1.76441	NA	0.36127	NA	-0.652131	-0.647952	3.12286
NPL6_DAMP	0.157665	1.36123	1.22422	0.72249	0.670643	-1.90335	-0.005343	-0.499442	-1.4184	0.036019	-1.34806	0.391139	-0.986685	1.59711	-0.625633	-0.492616	0.129926	-0.09608	-1.55424	-0.719249	-1.77887	-1.16347	-0.197386	NA	0.595286	-1.15808	-2.78328	-0.722726	-1.28232	-0.792673	-0.89869	-1.74773	-0.563784	-0.337039	2.30077	0.431141	NA	-0.25087	-0.050736	-0.489388	0.096066	1.92103	0.280342	0.825186	0.347747	0.598436	1.74125	0.146757	-0.830653
RRD1	-0.181198	0.756246	-0.236957	0.747149	-0.427384	0.719324	0.040952	0.528068	1.27603	-0.114021	0.306091	0.722793	0.701084	0.419996	1.09431	-1.24475	1.2302	-0.19798	0.241184	0.67594	0.650086	0.653028	1.19416	NA	-1.11341	-0.646505	-0.631004	-0.377128	-2.36167	-0.411338	0.281093	-0.196931	1.16823	0.174732	0.279329	0.352568	NA	0.115231	-1.22082	0.255798	0.070987	0.697963	-0.049027	0.231181	0.012426	-0.138224	-0.315298	-0.605714	NA
RSC3_DAMP	0.482949	1.11357	-1.72958	-1.56352	-0.183295	-0.275478	-0.8736	-0.103767	-0.426888	-0.142761	-0.682868	0.130946	0.013283	1.4575	0.220978	0.684199	0.278367	-0.184968	0.498108	0.335918	0.238131	0.902443	0.490163	NA	0.653214	0.44376	1.6294	0.394009	0.83378	0.660222	0.459349	0.597388	-0.837997	0.154749	-0.025401	0.224437	NA	-0.017624	1.90422	-0.517289	-1.29126	0.00852	-1.2741	0.782624	-1.49696	-1.73251	-0.492559	0.148404	NA
RSC4_DAMP	0.761233	-4.34764	0.295322	0.067245	0.171744	0.430296	0.216403	NA	0.826872	-0.104657	0.342756	-2.78175	0.31347	2.24694	0.577831	-0.813775	0.38566	-0.948703	0.170637	0.176304	0.438152	0.45027	0.766913	NA	0.536746	0.477078	-0.274561	0.342906	-0.269688	-0.762045	0.181833	0.646325	-0.41319	0.072962	0.711018	-0.040158	NA	-0.012542	NA	-0.406872	-1.29327	0.619933	-1.24392	-0.520376	-0.385206	-0.2217	0.223617	-0.667603	NA
RSC58_DAMP	-0.66958	-0.238346	-0.327051	-0.545423	-0.591514	0.042518	-0.248501	0.216963	0.833748	0.802697	-0.088191	0.057776	0.040751	-2.15795	0.543918	1.00728	0.283835	0.279079	0.026909	0.190385	-0.766929	-0.185286	0.11428	NA	-0.031751	0.31515	-0.996314	0.317727	0.713024	-0.294828	0.487295	0.234307	-1.39342	0.047946	0.250808	0.378764	NA	0.063035	-0.789019	0.242671	-0.434549	0.227316	0.361068	1.17379	0.613104	0.75636	-0.756951	0.745495	-1.47236
RSC6_DAMP	-1.54626	-4.26551	-1.38687	1.04893	0.425958	0.563058	1.23551	0.76832	-0.223451	2.06079	1.77768	0.702973	0.21139	-7.40203	-1.38126	-1.39713	0.041885	1.61899	0.943965	1.62992	0.60747	-1.65646	-1.8121	NA	2.20636	-1.93461	-0.589344	3.23894	NA	2.16874	1.58602	-1.38822	NA	-0.666427	1.48812	3.35104	NA	-0.218281	NA	2.07736	3.49402	-1.85317	-0.086795	-2.87835	-2.41102	-0.635909	-4.86137	-1.98859	NA
RTT109	-1.16285	0.138301	-0.918658	-0.449657	-1.21481	-0.281108	-0.362312	-0.329479	0.481864	0.0323	0.384142	0.78727	0.642309	1.01156	0.740229	1.05916	1.16765	0.803709	1.22016	1.54801	0.047902	0.834951	1.30101	NA	1.2283	0.374088	2.94989	1.30996	0.274471	1.70776	1.56322	-1.00944	-2.7176	1.05111	-0.796226	1.38434	NA	0.996381	-0.81126	0.633685	1.57973	-1.64716	0.629208	-1.02891	-0.195553	1.13179	-0.729785	-0.63598	4.22932
RVB1_DAMP	0.164506	-0.345171	0.63846	0.449665	0.224317	0.445393	0.486571	0.259494	0.482382	-0.352728	-0.124222	0.17901	0.325857	1.03736	-0.324129	0.948357	-0.300168	1.00388	0.307357	0.160866	0.142876	-0.721268	-0.406337	NA	-0.163729	0.341931	-0.015284	-0.42766	0.2495	-0.700564	-0.563245	-1.64753	0.62586	-0.17011	-2.8093	-0.278009	NA	0.162174	NA	-0.017605	0.122448	-1.528	0.155508	-1.09371	0.996072	0.409554	0.434459	0.049624	6.70191
SCH9	1.73311	-1.7206	1.05347	0.392089	-1.10045	1.11248	-0.156191	-0.10567	1.71057	1.03499	0.080925	0.224446	-0.540612	-1.02375	-0.053808	0.54284	0.006272	-5.37234	-0.083725	-0.300064	0.242867	-1.40018	0.52124	NA	-0.328691	-1.46298	1.62404	0.4027	-1.51094	0.099364	-0.189053	1.38261	-0.921589	-1.43405	-2.0925	-0.237914	NA	-1.36921	-0.051841	-0.390207	1.3963	2.10037	1.01515	2.04754	1.04616	0.266806	1.49248	0.774081	0.120046
SET3	-0.600911	0.911735	-0.205314	0.446511	0.454567	0.498237	0.829033	-0.484276	0.850997	0.284882	0.071097	-0.987565	-0.253878	0.610754	-0.739332	-3.51036	-0.380282	0.777196	-0.083396	-0.371276	0.298184	-0.937078	-0.190466	NA	-1.0211	0.912251	1.49928	-0.36835	-0.514049	0.185989	-0.184738	-0.107787	-6.11272	-0.216697	-0.795487	-0.199055	NA	-0.074955	1.00578	-0.640921	-0.826076	0.930513	0.240153	-2.03434	0.883798	0.503704	-0.624508	NA	NA
SLM1	-0.538204	0.689905	0.519571	-0.242122	-0.315232	-1.71077	-0.345994	0.03275	0.374726	-1.19613	-0.377763	0.215094	-0.259237	1.00109	-0.071661	0.394161	-0.090586	0.244089	0.046225	0.014323	-0.063059	0.0875	0.433222	NA	0.581447	-0.378277	-0.802868	-0.221253	0.757477	-0.870365	-0.203068	0.886778	0.066317	0.310449	1.2723	0.040685	NA	0.077089	NA	0.258269	-0.768192	0.990971	-0.113545	0.229493	-0.442965	-0.218882	0.088217	-0.307433	-0.54963
STH1_DAMP	-0.82514	-2.63864	-0.528794	-0.830101	-0.412121	-0.02064	-0.283698	-0.041334	0.142011	-0.364034	-0.615046	-0.8034	-0.017542	0.779986	-0.119021	1.29946	-0.227697	-0.156292	-0.507794	-0.581182	0.148663	0.890638	0.241104	NA	0.590042	0.120891	-0.25662	0.054319	0.075587	0.106992	0.406137	1.38071	-0.075222	0.516125	0.780512	0.175169	NA	0.149982	0.960412	0.120063	-1.28329	1.10869	-0.330071	1.43102	-0.118795	0.373776	0.304176	0.08668	0.114472
VPS72	-0.660606	0.086483	-0.643953	-1.37723	-0.75655	-0.662281	-0.334304	0.182069	-0.391325	0.2766	0.02464	0.063549	0.047582	-1.61689	-0.152682	-1.91914	0.320364	0.162664	0.214508	0.108534	0.451862	1.21436	-0.132435	NA	0.741353	1.31381	-0.547572	1.04496	-1.0499	1.0831	0.711116	-0.136292	0.75518	0.315641	0.532868	-1.64636	NA	-0.296708	-0.479918	-0.416402	-0.175006	-0.167607	0.137098	0.636451	0.799159	-0.069903	-0.372574	1.27383	5.18344
VPS72_YL1C	0.236944	NA	0.439345	0.622352	0.849837	NA	0.975335	1.4219	0.323138	1.02625	0.604362	-0.485908	0.275052	-0.464574	-0.558401	-1.26563	0.19311	-0.717396	0.284833	0.208953	0.547425	NA	0.517714	NA	0.085611	-0.052058	-0.364324	0.18461	0.838801	-0.263062	-0.131075	-0.544506	NA	-1.21242	-0.930772	-0.638182	NA	-0.558134	NA	0.031844	-0.047541	0.381934	0.263557	1.09287	0.465651	-0.037713	-1.27688	1.01419	NA
SWC3	NA	-2.05492	0.185408	0.234848	0.092196	1.95978	0.678725	1.19674	0.785389	1.32961	0.911387	1.43025	-4.12331	-0.549234	0.205441	-1.83709	NA	0.360377	0.650982	0.811682	NA	0.658529	-0.287581	NA	NA	1.72771	0.319625	0.981586	1.29102	1.35882	0.854252	-2.09481	NA	0.45767	-1.17638	-1.68376	NA	-1.15155	NA	-0.282726	0.173071	-2.33708	0.545189	0.664685	0.801428	-0.759041	1.19966	-0.248887	NA
SWC5	0.661531	-0.541451	0.285647	0.21752	0.43369	NA	0.713813	-0.573062	-1.96946	0.778029	1.12265	0.210461	-0.538206	-2.77522	-0.754409	-3.03224	-1.19498	-0.909632	0.321018	0.531371	0.844035	1.52759	-4.38941	NA	0.957097	0.764429	-0.233388	1.08749	-0.491462	0.278419	1.30574	-2.10581	NA	0.268676	NA	-2.68586	NA	0.43003	-7.82615	-0.264722	1.11724	-0.752745	-1.05467	3.45814	1.25315	-5.10201	0.081718	2.94733	-1.69102
VPS71	0.124669	-1.79552	0.060431	0.375463	0.484972	-1.64056	1.19333	1.07579	0.291228	0.731188	0.680517	0.38857	0.373518	-1.61972	-0.284437	-3.08794	-0.054129	0.00918	0.765901	0.614994	0.765588	-2.42379	-2.42532	NA	0.116006	0.965034	0.087024	0.012058	-0.623432	-0.098717	-0.059826	-1.52465	0.474786	-0.807078	-1.7126	-1.54625	NA	0.085768	NA	-0.420032	-0.246678	-1.17256	-0.856885	0.853022	NA	-2.49881	-1.30594	0.616149	NA
SWC7	0.063799	-4.75012	-0.113381	0.531833	0.224518	0.234808	0.443065	0.454727	-0.224095	-0.653903	-0.172144	0.597186	-0.046822	0.265808	0.071124	-0.252536	-0.005232	-0.324226	-0.229013	-0.481905	-0.447479	0.168599	-0.277862	NA	-0.123703	-0.105536	-1.96191	0.193738	0.24256	-0.909901	0.307231	0.371249	-0.498935	0.209087	-1.09138	0.429519	NA	0.586686	0.336127	0.913435	-0.130688	1.28766	0.561982	0.132773	0.733696	1.24156	0.580945	0.209732	NA
SWR1	-0.332282	0.753245	-0.147308	-0.750991	-0.653535	0.138554	-0.126161	0.177865	0.233249	0.444024	0.104223	-0.15593	-0.0149	-0.158435	0.109806	-1.67183	-0.001893	0.411373	0.034487	-0.038003	0.532243	0.580509	-0.537241	NA	0.636772	1.13201	-0.12966	0.427153	0.085182	0.209334	0.092935	0.596504	NA	-0.391125	0.042998	-1.34179	NA	-0.164921	1.49546	-0.751635	-0.818992	-0.415889	-0.694105	1.40545	-0.104197	-1.0622	-2.41927	0.335252	NA
TCO89	-1.58343	0.928342	2.37796	1.29695	-0.693226	-4.26256	-2.43053	-2.74407	-1.40796	-2.09382	1.47556	-3.43976	0.917877	3.8589	2.17342	NA	0.386196	-0.423118	0.1215	3.99783	-0.536672	0.411494	3.91471	NA	0.962635	-2.66083	-0.596637	4.32102	2.98732	-2.91247	-0.245299	-20.8018	3.82793	0.770462	4.00964	0.849425	NA	-0.813334	-0.103402	0.913655	4.3369	-4.97619	-1.44149	1.7903	-3.32984	0.887483	-0.527572	-1.14105	NA
TOR1	-0.319729	0.33768	0.295517	-0.185674	-0.326119	-1.64677	-0.281666	-0.393885	-0.24843	-0.142396	-0.287742	-0.201013	-0.234121	0.127148	-0.128261	0.327583	0.01819	0.42618	-0.224102	0.067208	-0.049518	-0.242456	0.398974	NA	0.381988	-0.031759	-2.0561	-0.003552	0.445468	0.052564	-0.042824	0.251467	0.406646	0.107027	-0.414635	0.215762	NA	0.007829	0.694761	0.223154	-0.503254	0.509464	-0.190424	-1.07304	0.379539	0.549796	-0.195525	-1.21727	NA
TPK3_DAMP	1.13819	1.71274	1.49654	1.28221	1.2055	0.754465	1.04098	1.01969	0.768101	0.413926	1.12126	0.707979	0.622001	1.38916	0.770791	-0.321424	0.188493	0.188613	-0.150362	-0.433506	-0.986095	-0.318906	-0.506621	NA	-0.815359	-0.62338	-0.823554	-0.821223	-1.05304	-1.05949	-0.888241	-0.750201	0.39804	-0.720911	-0.197185	-1.04645	NA	-1.05239	-1.44583	-0.651223	-1.43499	-0.130879	-1.22228	-0.890074	-0.849202	-0.431224	0.416479	-0.070019	0.590579
ARP5_D2	0.202833	0.112534	-0.031104	-0.363578	-0.203364	2.21607	NA	-0.298538	-0.116687	0.410947	-0.172451	0.659661	-0.655942	NA	0.39095	-0.70321	0.306877	0.356838	-0.332484	-0.850522	NA	0.072816	0.537928	NA	-2.24979	0.523146	NA	-0.100171	0.569957	0.807412	1.84425	-0.992602	1.63853	-0.382889	-0.229994	1.67212	NA	-0.085826	-0.622181	1.87447	3.07146	0.544545	0.90011	NA	0.547151	0.615738	-6.30912	-2.02501	-0.829233
ARP5_D3	0.207027	0.151584	NA	-0.522789	NA	0.285897	NA	1.17664	0.674446	0.807937	0.543139	3.01082	-0.538237	0.499526	2.57504	-0.661756	1.35774	1.48624	1.55708	-0.00309	1.63131	0.863993	NA	NA	-3.14721	-4.08556	-0.324805	1.63263	0.430085	1.92685	2.40135	-1.62658	0.057591	NA	-0.756723	0.018442	NA	-2.51201	-2.59186	-1.5447	3.17402	-5.24939	-2.64966	-6.77384	NA	-6.14965	NA	-6.75262	-1.95619
ARP8	0.699904	0.368149	0.452832	-0.113755	-0.522308	-0.682927	-1.25441	-0.525115	0.220127	0.381582	0.08361	-0.169799	-0.487805	-0.981542	0.072034	0.572946	0.313649	-0.385411	-0.081586	0.484852	0.088961	NA	0.043123	NA	0.261223	-0.858831	0.008855	0.783647	-0.38437	0.230389	0.194764	0.190558	NA	-0.528498	-0.306767	0.740103	NA	-0.90427	-0.600043	-0.622877	2.31782	2.6399	0.113414	1.82533	-0.007189	-0.811063	-3.59118	NA	0.766038
HTZ1	1.8396	0.602241	0.053362	0.158684	1.02525	0.532463	1.02795	0.7851	0.722295	0.415079	0.531246	0.174031	-0.766853	-1.37522	0.321923	-1.09947	1.40765	0.162834	-0.060847	-0.578099	0.016088	-0.045888	0.51068	NA	0.186098	0.441847	-0.123058	-0.112456	-0.401986	0.180605	-0.460955	-1.48983	-3.7036	-0.107582	-0.732141	-2.43526	NA	-0.241925	-0.40614	-0.058768	0.053215	-0.432838	-2.34156	0.935089	0.821356	0.927923	0.006759	1.05211	1.31929
HTZ1_DAMP	1.28156	0.412716	0.72804	0.390133	0.743267	0.300463	0.628747	0.480834	0.01879	-0.148148	-0.507463	-0.009597	-0.219907	-1.50213	-1.23065	-0.28172	-0.091888	-1.43314	-1.15161	-0.763252	-0.942606	-0.993779	-1.14796	NA	-0.112867	-0.153698	0.058644	-0.489787	0.294228	0.257395	-0.127802	-0.467047	-1.62427	-0.062422	-0.143032	-0.760504	NA	0.560328	0.28884	0.816621	1.82614	1.27226	-0.878699	0.657701	1.4825	1.88586	0.896005	2.17922	0.932802
IES6_D1	-1.99055	-2.12282	-2.11031	-2.11095	-1.79793	-1.53604	-1.1688	-1.03558	-0.74409	-1.07069	-0.560286	-0.476892	0.097836	-0.006528	0.526741	0.218887	0.741706	0.216819	1.15135	0.823721	0.700152	1.23241	1.51781	NA	1.47781	1.73981	1.50052	1.16939	0.490956	0.934156	1.05794	0.640747	0.387571	1.12243	0.539781	0.386651	NA	0.246823	-0.082533	-0.929088	-1.38084	-1.41165	-1.56669	-1.31453	-2.24185	-1.86641	-1.88206	-0.190179	-0.7733
IES6_D2	-0.279145	-0.376812	-0.288064	-0.146069	-0.428854	-0.257849	-0.141016	-0.258807	-0.449025	-0.737119	-0.427831	-0.615557	0.155512	-0.039997	-0.359149	-0.432982	-0.08759	-0.530761	-0.521684	-0.577643	-0.805547	-0.478556	0.180784	NA	-0.195165	0.268368	-0.186323	-0.46704	-0.182941	-0.691074	-1.04929	0.032773	-0.62583	0.194819	0.048355	0.41431	NA	0.762032	0.59932	0.220504	-0.305973	0.259184	0.523476	0	0.244729	0.525396	1.03839	0.501824	0.09796
IES6_D3	-0.270635	-0.29801	-0.763557	0.398583	0.156618	-0.44452	0.139517	0.013672	0.051105	-0.354253	-0.102476	-0.373206	0.280807	0.123011	-0.660283	0.554823	-0.603026	-0.189339	0.015224	-0.736559	-1.19264	-0.002259	-0.172788	NA	-0.629398	0.300167	0.006843	-0.929238	-0.359373	-1.14761	-1.10149	-0.909434	-0.453187	-0.166161	0.275972	-0.392844	NA	0.66193	0.403492	-0.068168	-0.371363	0.242469	0.539628	0.129678	0.840351	1.27148	1.5803	1.05738	0.308702
IES6_D4	-1.22931	NA	-1.36553	-1.21476	-1.29314	-0.806451	-0.964072	-1.04996	-0.733403	-0.845176	-0.309329	-0.085849	0.385323	-0.124157	0.360121	-0.164957	0.400407	-0.395906	0.722759	0.7899	0.184339	1.0258	0.951937	NA	0.939219	0.346972	0.421187	0.168518	0.062661	0.343091	0.205925	-0.011917	-0.138544	0.088356	0.525756	0.430175	NA	-0.284133	0.434797	-0.218327	-0.465975	-0.126726	-0.3439	-0.479003	-0.5695	-0.603164	-0.649179	-0.136518	-0.280323
IES6_D6	-0.470114	-0.864422	-0.335	-0.381162	-0.46622	-0.266617	0.070505	-3.00492	-2.2967	-1.14498	-0.19982	-0.458522	0.259497	-0.46324	-0.024744	-1.80427	0.24283	-0.084365	0.258495	-0.391577	-1.19529	0.225461	-0.042438	NA	1.0485	0.613145	0.573827	-0.479087	0.133386	-1.40095	-0.396139	0.372439	-1.17799	0.0098	0.58502	0.216438	NA	0.264	0.406576	0.290768	-0.323593	0.082982	0.325161	-0.148063	-0.08932	0.488803	0.768034	0.008542	-0.193575
INO80_HSA	0.304362	0.059373	-1.19456	-0.144656	0.132768	0.429414	-0.623877	0.062755	0.022375	-0.155687	-0.066881	-0.029862	1.38369	-0.557235	-0.238099	0.990958	-0.267586	-1.25648	-0.08182	0.37909	0.752834	-1.36925	-0.209518	NA	0.847065	-0.345092	0.100285	0.382041	0.158221	0.446232	0.339286	0.272272	-1.64754	0.460852	0.091991	-0.65479	NA	0.04151	0.291869	0.294462	1.89544	2.18139	-2.71842	0.730155	0.469926	0.882992	2.74143	-0.062239	0.27622
INO80_INS	0.4935	0.279935	0.382453	-0.425872	0.493132	0.412111	0.467826	0.551425	0.666786	0.33054	0.490487	0.731219	-0.80959	0.269677	0.187251	-4.49293	0.440566	1.84458	-0.312168	0.901943	0.640322	-1.92359	0.100059	NA	0.84253	-0.62419	-0.150398	0.463723	-1.62303	1.50152	0.555227	1.12404	-0.907601	0.381651	-0.462392	0.508385	NA	-2.0709	-0.180175	1.10108	0.61122	0.407261	0.162282	-0.645654	-0.04657	1.1526	-0.580217	1.05408	0.434662
RIM15	-0.074605	0.157469	0.57554	0.869152	0.416942	0.513107	0.586361	0.409908	0.366621	0.28411	0.046127	0.472069	0.106345	0.256129	-0.077667	0.460707	-1.64326	-0.268111	-0.124867	-0.379403	-0.684643	-0.077696	-0.163328	NA	-1.30898	-0.423156	-0.178257	-0.36088	0.094646	-0.378969	-0.627663	-0.199944	0.27202	-0.486943	-0.103395	0.004027	NA	0.081693	0.213576	-0.1346	-0.149709	-0.092041	0.323756	-0.085888	0.418151	0.726239	1.31624	0.472777	0.492133
TOR2	1.84599	0.14294	1.80744	0.913446	2.5772	-0.849078	1.5253	0.292574	0.064602	0.406095	-0.251566	0.826198	-0.731557	-1.20963	-0.663606	0.105081	-1.07274	-0.142652	-0.967232	0.075273	-1.0339	-3.01788	-0.883366	NA	NA	-1.52229	-0.290398	0.65505	-2.04534	-0.549065	-1.30493	-2.00126	1.81347	-1.10711	-0.638864	-0.375671	NA	0.286827	0.498892	1.30087	2.05691	NA	1.32597	NA	-3.57158	-2.09066	-7.21226	0.335459	0.067408
TPK1	-1.22029	NA	NA	-0.929817	-1.07772	-1.14771	-0.800362	-1.39939	-1.26785	-0.61243	0.111405	0.27383	0.349148	0.482688	0.73417	-0.12579	0.440914	0.376031	0.817495	0.591502	0.190175	0.532122	0.869433	NA	-0.399483	0.57611	0.515145	0.170864	0.284716	-0.160996	-0.203587	0.79451	0.684861	0.034674	0.181371	-0.222994	NA	-0.240627	-0.151731	-0.523688	-0.682031	-0.13944	-0.32683	-0.723849	-0.718035	-0.704157	-0.22292	-0.447472	-1.31971
[truncated: 1,487 more columns]

## Sheet: Rapamycin Differential
	ABF1_DAMP	ABP1_DELETION	ACE2_DELETION	ADA2_DELETION1	ADR1_DELETION	AEP2_DELETION	AGE2_DELETION	AGP2_DELETION	AGP2_DELETION1	AHC1_DELETION	AHC1_DELETION1	AHC2_DELETION	AIM29_DELETION	AIM3_DELETION	AIM32_DELETION	AIM4_DELETION	AIM44_DELETION	AKR2_DELETION	ALB1_DELETION	ALG12_DELETION	ALG3_DELETION	ALG6_DELETION	ALG8_DELETION	ALT1_DELETION	APC1_DAMP	APC11_DAMP	APC4_DAMP	APC5_DAMP	APC9_DELETION	APD1_DELETION	APE3_DELETION	APL5_DELETION	APM3_DELETION	APQ12_DELETION	APT1_DELETION	ARC1_DELETION	ARC18_DELETION	ARF1_DELETION	ARG80_DELETION	ARL1_DELETION	ARL3_DELETION	ARN2_DELETION	ARO1_DELETION	ARO80_DELETION	ARP1_DELETION	ARP4_DAMP	ARP5_DELETION2	ARP6_DELETION	ARP6_DELETION1
ARP5_D2	-1.8303	-0.117017	-4.31014	3.45113	0.697629	-0.420596	NA	0.518466	NA	-1.1099	-0.2074	-0.94709	NA	0.155504	-3.39814	0.300511	-1.87242	2.7694	0.114683	0.275155	-0.775897	-13.6246	-0.47304	-0.351567	-0.686211	0.570583	-0.65621	1.42182	1.91291	0.765204	2.16251	0.994266	0.749205	-2.919	-1.28024	-0.087746	-1.84793	0.685666	-0.489671	NA	0.75371	0.943143	NA	6.336	-3.17047	-0.0336174	NA	NA	NA
ARP5_D3	NA	0.426003	-2.01033	NA	-1.11292	-0.208115	-1.97427	0.825986	NA	-1.87728	-3.57394	NA	NA	1.349	-0.661013	-0.0506073	-0.315511	1.11809	NA	NA	-0.715979	-0.944799	-0.614382	-2.05816	-0.1164	0.26499	-0.106857	-0.286409	-0.387403	0.857341	0.275183	NA	NA	-1.3977	-5.50217	-0.544803	-5.28073	-0.266969	-0.0651451	0.369667	-0.345981	0.405948	NA	0.689267	-2.75596	-0.139414	NA	NA	2.98093
ARP6	-0.389805	0.652801	0.560138	0.139631	-0.692679	-0.361611	-1.08509	-0.771152	NA	-0.102877	0.118142	-0.151253	NA	-0.34921	0.174961	0.738361	-1.39195	0.31282	-2.06091	1.07255	0.61058	-0.386275	1.26182	NA	-1.44056	2.38669	-1.22817	0.215486	-0.0624961	-2.32325	NA	-0.78513	0.208187	NA	0.72254	-2.00576	-0.0306151	-1.49427	-0.038316	-1.06346	-0.0445468	1.13982	-1.3782	0.433954	-3.26654	0.664904	0.928647	NA	NA
ARP8	0.424517	-0.263289	0.0773909	NA	0.0591796	-2.01519	0.824057	-6.24247	NA	-0.292206	-0.044711	0.910224	NA	0.359078	-0.128375	-0.0057447	-0.0472365	0.101188	-0.776475	0.786906	-0.0789176	-0.760658	-0.588158	-0.43653	0.203717	-2.13835	-0.0689011	0.196328	0.422368	NA	0.630852	1.43829	0.772825	NA	0.125316	-0.0758489	-0.14009	0.131472	-0.857746	1.34303	0.227339	1.67574	-0.933203	-4.69586	NA	0.420554	7.06134	NA	NA
ASF1	0.984016	2.6806	NA	-3.59168	-0.842718	NA	-0.538144	0.639807	5.82119	0.414055	NA	-5.39246	NA	NA	-1.15232	-0.701568	-0.135437	4.0054	NA	0.551137	0.494882	-0.391819	0.446848	3.17937	-0.722087	-0.485062	0.382418	1.95347	0.209706	2.668	-0.140215	-0.541586	-0.206473	1.79831	-1.31635	1.96646	-11.3485	0.320738	-2.40187	0.684707	-0.694716	-0.335673	NA	NA	-0.217215	1.23826	0.695688	NA	NA
AVO2	-0.0341373	0.00170711	-0.0128667	-0.189206	-1.04655	NA	0.231937	0.345193	0.266122	-1.52891	-2.86571	1.54694	0.233779	2.573	-0.750179	0.0276173	0.932287	0.260642	0.600954	0.972491	0.200162	-2.22314	-0.173786	-1.03999	-2.12967	1.05158	5.76287	0.590438	0.0986615	0.149627	NA	0.091213	-1.27372	-2.58302	3.64684	0.234589	0.421423	-0.830909	0.55914	-2.47662	0.149245	-0.0519386	1.38286	NA	-0.167474	-1.79877	0.582668	NA	-0.266698
BIT61	NA	-0.677501	0.587118	0.133129	2.64424	1.98678	-3.98146	0.222971	-0.0391027	0.334002	0.0380163	-0.593849	0.306073	-1.092	0.21815	-0.203544	0.28294	0.0140059	-0.234912	-0.290848	1.84367	1.72631	0.83968	0.808474	1.93081	0.454939	0.442474	-0.504959	0.111809	-0.10259	0.373328	0.904194	0.5563	0.13704	-0.744083	0.202215	3.09348	0.990449	-1.39232	0.0990122	-0.319448	-0.277373	0.455799	0.621122	-0.158146	6.13434	0.238082	-1.74592	0.220958
ESA1_DAMP	0.123622	-0.248258	-0.0211399	-2.82932	-0.00797242	NA	1.271	0.223754	-1.57585	-0.195677	-3.38101	-0.553557	0.0618985	-1.27096	0.297253	1.51217	4.11256	-0.037949	-0.207881	-0.215515	-2.10368	-1.49469	-1.95924	-4.47239	-0.138238	-0.482528	1.29964	NA	-2.6419	-0.119008	-1.16808	0.247171	-1.22671	-0.988652	1.05489	-0.117764	-2.32982	-1.66099	0.170577	0.0335891	-0.386059	1.496	-2.98885	NA	-0.00119118	-0.236449	0.407995	NA	-1.74855
HTZ1_DAMP	-1.2002	-0.888945	-0.516193	0.548652	-1.17595	0.203997	0.48952	0.268697	NA	0.911141	0.523338	-1.32531	1.20912	0.0826245	0.251872	-0.551889	-0.495324	1.22711	-0.696915	-0.319125	0.114596	NA	1.63739	1.0154	1.2729	-0.673712	-2.04701	1.20554	-3.83457	-1.12389	-0.15703	0.100361	5.38665	-0.557263	-0.0592021	0.218686	0.354445	0.87368	-0.725306	2.09452	1.45814	0.523798	0.0406328	1.2271	-1.18892	0.380051	1.63073	-0.45536	-0.0700498
HTZ1	-2.37733	-0.142224	-2.83865	-0.0370802	-0.928509	0.381452	0.0515865	0.662863	NA	1.24076	1.45492	-0.0794372	NA	0.205005	-2.1759	-0.277872	-0.652946	0.861001	-0.549218	-0.213011	0.314134	NA	1.50287	-0.796289	-0.064333	0.19357	-2.47279	0.406677	0.0314403	-4.4127	1.00466	0.167519	5.79598	-1.57978	-0.583694	0.886225	0.188773	1.04877	-0.986246	2.47095	0.901106	1.21083	0.198659	0.529378	-2.57205	0.372666	1.9526	0.00890169	-0.249281
IES1	-2.87074	-0.516437	-0.769239	-0.0103599	-0.656388	NA	0.00760693	NA	NA	0.401586	1.41105	-0.329243	-3.11652	0.162649	0.357979	0.581093	0.151422	0.200484	0.120863	-1.47956	NA	0.150783	-0.400616	4.11445	-0.0609614	NA	-1.85339	-3.38232	0.996863	-0.0184837	NA	1.21126	NA	NA	NA	2.58046	0.0482479	NA	NA	1.19451	0.232889	0.780098	0.771038	NA	0.0511208	0.651429	-1.50988	-0.0245568	0.0445588
IES2	-0.158837	1.97548	0.165742	-5.8558	-0.208042	0.50362	-1.006	-0.672053	4.28512	2.32062	0.0077081	-0.00367835	NA	0.750326	-0.0920306	2.96566	-0.861371	-1.15052	0.156807	0.928951	0.283316	-2.96496	-0.374824	-4.449	0.595802	4.72148	-0.0778789	-0.0666171	0.615031	-0.333638	NA	-0.285809	0.384348	NA	0.472832	-0.307716	-5.42759	-8.93882	0.0181459	0.0413236	0.133206	2.11411	NA	-11.5506	-1.65729	-0.806108	2.62443	-9.42763	-6.60411
IES3	NA	NA	NA	0.412932	-1.89385	NA	-0.0823001	-0.233055	NA	1.44139	0.483401	-0.738392	NA	-2.17385	NA	-1.45455	-1.03266	NA	-2.57044	-2.22916	1.65516	-1.60114	0.271815	NA	3.16694	NA	NA	NA	0.321568	-0.128741	NA	-1.65964	NA	NA	NA	NA	NA	NA	NA	NA	-1.00483	1.00022	NA	NA	NA	-0.34496	3.40592	NA	NA
IES4	1.19321	-0.465203	NA	0.542095	2.05158	NA	2.28413	0.271614	0.0136472	-0.128087	NA	-0.0516283	NA	0.0305607	-1.7333	2.41861	NA	-0.825238	NA	-0.224289	-1.23295	2.52107	0.45189	-0.0173013	-0.0638519	0.652903	0.46383	-12.7729	2.69743	0.862475	-0.140504	-2.81058	2.08445	-1.39387	NA	-0.512391	0.543846	-0.111187	-2.62411	-0.207947	-0.522662	-0.919189	-0.804625	NA	NA	-1.617	-1.12059	NA	0.689928
IES5	-2.26632	-0.09601	2.97832	-0.825174	-2.94615	NA	0.812308	0.210427	6.35457	0.494328	2.65939	-0.781944	NA	10.7193	0.235762	-0.415131	0.138854	0.385163	0.336067	NA	-0.261296	-1.28931	0.823183	-0.267871	-1.4891	NA	-0.196358	-0.509634	-0.513603	-0.475946	-1.35562	-2.40354	-0.1201	-0.600875	-5.4436	0.0243718	-0.0577349	0.393211	0.816003	-0.610473	-0.0372389	-0.170635	NA	NA	0.152978	-0.0107398	-1.11715	NA	-0.854877
IES6_D1	0.561847	0.16202	NA	-0.156865	0.11043	0.66521	0.0700584	1.66806	-0.838183	-0.279965	-0.640559	-0.342017	0.125566	-0.103573	2.86263	2.58002	1.82039	-0.636758	-1.72382	1.07516	-0.110753	0.636411	-0.777894	-0.0505971	-0.0657828	0.290904	1.33917	-0.325685	0.591686	0.815412	-0.597656	-0.391208	-2.44365	NA	2.056	-0.367282	0.039912	0.442625	NA	0.00503233	0.0198047	0.143629	-0.241889	-1.35585	0.788387	0.227292	-1.52146	1.00141	0.161648
IES6_D2	-0.0904227	-0.628481	NA	0.0144121	-1.16894	0.126157	-0.315662	0.197664	-0.480563	0.793444	-0.0422807	0.919628	-0.28508	0.640756	-0.785435	0.822655	1.70331	0.0153707	-0.142607	0.215553	-0.0855332	-0.758605	-0.426604	0.0431379	-1.19316	0.170797	1.98311	0.405038	0.141646	0.947121	-0.356375	-0.969019	-0.877453	0.110888	-0.103362	-0.0481674	0.0429892	0.104224	0.166237	-0.295551	0.399385	-0.0335502	-0.262954	0.462854	-0.684134	0.161422	-0.0824247	0.127496	0.268657
IES6_D3	0.0793829	0.187944	NA	-0.0239093	-0.18307	0.590101	0.341472	-0.175097	-0.93201	6.96602	5.20001	0.282073	-1.81464	1.86402	1.52789	0.968471	0.610995	1.01499	1.10676	-0.353512	1.40944	3.62194	1.41445	0.0725822	-0.597973	0.222023	0.156291	-0.496539	0.896191	-2.04919	-0.259782	-0.629726	-0.645187	-0.540333	0.0895561	-0.527456	0.352664	1.14595	1.33181	-0.782632	-2.33346	-2.04262	-0.54795	-0.0369712	1.10592	0.119155	-1.00609	1.02264	0.26384
INO80_HSA	-9.14083	-2.68396	0.0880394	-0.176173	-4.52074	-0.213239	0.17518	-0.749703	0.936372	5.21	NA	-0.547328	0.837216	0.0872259	0.235366	-1.93201	-5.01482	8.89692	-0.482917	-0.628324	0.0242229	8.48666	0.838427	2.59515	-1.78102	1.18426	-6.8138	0.976258	-3.28865	2.0222	0.267328	-0.793318	3.17214	5.65812	-0.0151921	0.132423	-2.38418	0.538355	-0.408469	0.72842	0.202674	-1.62209	3.02603	-0.0462362	0.676585	-0.188518	-0.87449	-0.287014	-0.999666
INO80_NTERM	-2.47981	NA	-0.118234	NA	0.663687	-0.54906	-1.97768	-0.211855	1.041	0.129038	NA	-2.19146	-0.327029	NA	-1.08123	-0.415989	0.113155	3.36511	-1.7181	-1.29993	0.393372	-0.0771369	1.344	3.80539	2.24494	0.3931	-1.598	0.22548	-0.285608	-1.83929	NA	-0.688394	0.323852	0.707212	NA	-0.989476	-1.64027	-0.223918	0.371754	-1.08448	2.24833	0.40794	0.481413	NA	NA	0.00431158	0.555015	NA	0.200678
INO80_INS	0.453254	0.726899	NA	0.74719	0.436169	1.09802	-0.454357	1.57783	NA	-0.366061	-0.278872	-1.35033	5.78644	2.64826	-0.724323	0.136421	1.31831	2.81889	-1.3867	0.444723	1.26841	0.349321	1.8656	0.449786	1.9279	-0.0312212	0.000732517	0.490156	0.139149	0.102688	0.571458	8.96519	-0.0811125	-0.19401	-0.133518	-1.18857	-0.515674	1.55364	-3.20992	8.61115	0.848616	-0.200998	5.78897	-0.480121	-0.50094	1.88543	-1.50129	NA	1.90647
ISW1	1.90933	0.0528969	0.172596	-0.0860926	-0.096244	1.35621	4.48393	0.629387	0.640033	-2.9032	-2.05501	0.0693403	5.48687	1.11977	-1.45055	0.296934	6.21432	2.77626	NA	-0.237965	-1.16971	-1.43635	-0.128706	-0.368966	0.137386	0.629758	4.51195	1.76002	0.799701	2.19321	3.26714	5.58306	3.94165	-1.61431	0.185634	-2.27346	-0.761012	-5.22854	-0.108748	-0.310972	-0.704623	-1.01808	3.19179	13.0626	-0.085879	0.457827	4.27197	2.19119	1.26026
ISW2	-1.14674	0.969252	-0.466754	-0.327372	1.22084	NA	-0.80722	-0.323276	-0.0408631	-0.537802	0.844248	-1.0522	NA	-0.57	-0.382412	0.0198085	2.12557	0.703425	1.35204	-0.0162081	0.0426366	-2.34223	0.45977	-2.0088	-0.645426	0.256373	0.685759	1.94258	-0.315859	0.142054	1.06517	-0.785934	0.796248	-0.132615	-0.954764	0.977406	0.284098	0.83915	-0.178387	-0.000655047	-1.35399	0.142051	4.01745	NA	0.54409	0.410033	1.57606	-0.742912	0.449875
KOG1_DAMP	-0.217847	-1.13392	-1.45803	0.294794	-0.94834	-0.578497	0.678532	3.73947	0.201339	-2.69277	-0.957793	-0.0480428	3.07583	-0.0346092	-2.01277	3.42914	0.899169	0.914459	-0.774424	0.0246916	0.121054	-1.04574	-0.331241	-3.44727	-0.442575	-0.302736	0.921253	0.00203563	-3.13022	-0.0140749	-0.605725	0.654162	-1.47393	11.3366	0.372563	0.128215	0.136842	1.41164	0.472485	0.112056	-0.617864	2.42877	3.73951	NA	0.364552	0.203524	1.10166	NA	1.31917
LDB7	0.000907136	-0.057128	0.464965	-4.75934	3.78758	NA	0.64754	2.28725	NA	0.502598	NA	0.104535	NA	2.34272	0.729763	1.26681	1.27975	NA	-0.847073	0.541092	-0.721924	-14.8883	-3.81192	NA	-0.478109	NA	6.26046	3.3641	-4.74935	1.58729	NA	0.465413	-4.28075	NA	NA	NA	0.693053	0.932958	0.532287	NA	3.5908	-1.95558	-2.09849	-2.09429	NA	NA	0.106435	-9.93932	-11.4324
LST8_DAMP	0.679322	3.17259	-2.6794	0.891385	2.25216	3.13724	0.508433	-0.104395	-3.61293	-0.673917	-0.246257	-0.310843	5.63593	-3.4759	-0.85892	-0.771851	10.5742	1.96814	0.0261714	2.95077	0.428868	-0.209686	-1.48357	0.112765	-4.06792	0.0412856	0.604955	0.649341	-1.20443	-0.589832	NA	0.521868	2.50741	0.0088239	-0.213896	-5.25693	-1.53841	0.215913	-1.59816	1.51856	-1.37062	1.72324	NA	NA	-1.33703	-7.86707	6.56814	0.544363	1.29361
NHP10	2.44596	NA	NA	NA	-1.59614	NA	NA	-0.575957	NA	1.22635	NA	-0.416626	NA	2.85397	-8.71655	-1.12722	0.335451	2.38015	0.538307	1.08699	NA	NA	0.0163757	13.4333	NA	NA	-2.77742	0.794454	NA	-0.184594	NA	0.285544	NA	NA	NA	0.100999	NA	NA	0.133565	0.238563	0.407052	-1.86367	NA	NA	0.0829969	3.22007	0.0904014	NA	NA
NPL6_DAMP	1.17227	-0.0374341	-0.340234	-11.0872	-0.482384	3.78561	0.415841	-0.158778	-4.00215	2.56207	0.404597	-1.04692	0.2216	0.187458	-0.382545	0.300727	-1.1942	-4.2056	1.82865	-0.204071	-0.393263	-1.11507	-0.193953	-6.10699	-0.364801	-0.61505	2.64267	0.147686	-0.296188	0.328134	-2.52291	0.820822	0.629258	-2.6757	2.30588	1.29743	-0.00264135	-0.901972	1.06596	-1.02643	-0.77222	-1.14223	-0.239144	NA	-5.15698	-2.32031	0.020312	NA	-10.799
RIM15	0.379669	1.0728	-2.39356	-1.00876	-1.19666	-0.228136	-1.13978	-0.662569	-0.544853	-0.513067	-2.31207	-2.55113	-0.514783	-1.02025	1.04797	-1.90462	2.01179	-1.41513	4.18162	-1.39455	0.0850102	0.260876	1.28686	1.26195	0.662542	0.295819	-1.51402	-1.33016	0.00933942	0.0733142	0.0930746	-2.642	-0.234353	0.501663	-0.0629235	-0.0973337	-0.789547	-1.37696	NA	-2.05616	-1.30204	-0.634164	-0.480247	-5.16906	0.599745	-0.236989	-0.267605	0.107797	0.960294
RRD1	-0.0480571	-0.146333	2.61518	0.0542065	4.33035	1.00094	-0.180476	-0.538989	-0.527311	-0.65028	0.21608	0.628609	-0.645526	-1.08108	-0.141579	-0.0456211	-0.0484249	-0.697619	-0.613225	-0.492755	-1.00918	0.483627	-0.151451	2.09103	1.25892	0.263918	-0.172119	-0.299803	1.62703	-1.5139	-0.821812	0.403208	1.99734	2.22409	1.04427	1.20432	1.4712	0.050314	0.133705	0.527504	2.13101	1.07639	0.115158	NA	-0.616564	0.0513174	0.681963	0.676595	-0.38552
RSC3_DAMP	-0.269249	0.0925314	-0.291663	-0.13318	0.424817	NA	-0.448801	-0.429393	0.836183	0.684323	-0.913595	0.534926	0.214245	0.889301	0.535571	0.26986	0.773573	-0.771065	-0.647753	0.0611028	1.16769	-0.0652092	-0.982346	-0.400548	0.204807	0.029493	-0.489039	0.528896	1.26719	-1.6518	3.71341	-2.4358	-2.76542	5.64233	0.720142	1.06998	1.08544	1.76411	-0.474402	-1.81625	-1.16751	-0.463945	0.451327	-1.94798	1.16379	0.152366	-0.787117	NA	0.387827
RSC4_DAMP	-0.335941	-0.27158	-0.818081	-0.562351	2.43806	-0.415083	0.510862	0.0210584	0.242191	0.0716698	2.44729	-0.0277885	0.819398	-2.66819	1.53063	-1.24432	1.9464	-0.303115	0.219303	0.364975	-1.37943	1.03778	-0.867513	-1.18976	0.460215	NA	0.826171	0.776912	NA	-1.3168	0.922494	0.0920021	0.546386	0.189533	-0.735769	-0.83008	-2.2677	-1.24597	0.0773782	-0.1071	0.38914	-0.341101	-0.0325156	NA	-0.670463	-1.45757	-2.19734	-0.165646	0.456054
RSC58_DAMP	-0.0629932	-0.0869631	1.074	-2.83124	-1.82229	NA	-0.0366528	2.35644	NA	0.496323	NA	-0.0673862	0.17184	2.91978	0.872255	-1.37293	-1.94849	1.09539	1.09196	1.05557	-0.767263	2.14454	-1.82566	2.18735	0.0371617	-3.88751	-1.28142	0.747534	-0.238055	-0.907034	-0.0949424	-0.0135909	-0.988631	2.17118	-2.51229	1.82648	-4.90721	0.0605866	0.17479	1.4687	0.69634	-2.05123	0.19548	NA	-1.00568	-1.92486	-0.90189	NA	NA
RSC6_DAMP	NA	NA	NA	NA	NA	NA	-15.67	3.58277	NA	-8.74086	NA	17.4656	0.0811777	NA	-2.20847	-0.230479	-0.913013	NA	3.65595	-0.521902	NA	-3.22585	-1.95073	NA	-0.276534	NA	-5.77518	3.392	NA	1.5941	NA	-9.701	0.695618	-1.00048	1.87292	0.0736149	-5.85724	-3.71364	0.216411	2.63601	-1.57359	-5.02185	4.22266	NA	5.82883	1.63251	-2.2081	NA	NA
RTT109	0.0141049	-1.17513	2.00338	0.65874	0.444421	NA	-0.620737	0.812634	3.29519	-0.198243	0.371145	-2.50411	NA	-0.705395	-0.0329521	-0.177206	-0.786843	1.51533	2.51627	0.199343	-2.91056	0.843642	-0.577677	0.374548	0.0392094	0.452826	-0.259105	-0.565403	0.1958	0.56889	2.64103	-0.132235	-2.65629	3.9055	-2.2536	6.50775	-2.24642	0.530146	-1.84107	-0.327249	-4.69378	-0.00210464	1.8047	-0.687303	0.334784	-0.678979	-0.180738	NA	0.318177
RVB1_DAMP	0.586914	0.263517	2.02339	0.0950973	-0.0608995	0.600753	-1.71954	0.0578555	-0.466998	-0.0455209	0.87533	0.209293	-0.547592	1.38458	-0.410691	-1.319	-1.90093	-1.10107	1.53048	-0.102265	3.90041	0.624259	0.562107	0.799886	0.625961	0.0611157	1.91159	-0.67874	0.774544	0.447712	NA	2.56759	-0.849892	0.658867	-3.9484	-0.300993	NA	0.852854	0.943716	0.747881	2.97055	-1.58206	-0.1015	NA	-2.77567	0.651651	-0.367657	NA	0.114468
SCH9	-0.343326	1.75641	-8.73439	-1.86957	0.858784	-2.21076	-0.0163762	2.09643	NA	0.99268	0.213272	4.85984	NA	1.98545	0.571178	NA	0.457384	-10.3112	-1.48785	0.476517	0.268415	-1.45628	-3.42281	-0.241667	-4.08829	-0.193541	-0.526509	0.697049	0.301572	2.25823	-4.04309	-0.422942	NA	0.308065	NA	-0.780108	0.37566	NA	1.07325	0.126344	-0.469693	0.146506	-5.52163	NA	-0.978614	-14.7381	0.0563962	-3.54411	-1.12321
SET3	0.291987	-1.00848	-1.03438	NA	0.105384	NA	-0.183896	-0.150526	0.381364	-0.217155	0.048684	-1.9522	0.73625	-0.316328	-0.059905	-0.761976	-0.338425	0.411058	0.781921	0.946399	NA	0.104895	0.313017	4.62298	-0.000881256	0.276468	0.189722	0.695936	0.466882	0.254981	1.29044	0.674824	-0.0329701	-0.710482	0.0389327	-2.37223	1.48122	-1.54342	-0.193988	-0.0650788	-0.825328	1.05493	-0.310583	NA	-1.49004	-0.383107	-0.15155	NA	NA
SLM1	0.195308	-2.09322	1.11574	-0.132213	0.66042	-0.33995	-0.158213	0.142573	0.234655	-0.375022	-1.66816	-0.391767	0.363949	2.50128	0.0517582	-0.116473	-2.05075	-5.00822	0.565221	-1.08817	-0.252639	0.320432	2.07227	2.93659	0.908253	0.550662	0.521957	-0.527892	-0.0335544	-0.420733	1.81634	-0.233457	0.365097	0.069962	1.47247	-0.562202	0.218523	1.31706	-0.708285	0.105273	0.242854	-0.245093	-0.558947	NA	-1.25115	0.802246	-0.879285	-3.73055	-0.489859
STH1_DAMP	0.308052	0.16412	7.26497	-0.0299466	1.73741	0.560082	-0.443223	-0.218666	0.7881	-0.231301	-0.0652075	3.85906	0.261024	-0.165096	2.37824	-0.452606	-0.0748974	-0.0967134	-0.158154	-0.786222	0.131574	2.29265	-0.0543614	-0.150777	-0.373917	0.520801	0.706635	0.497225	0.922473	-0.650439	-1.53716	-0.428929	-0.236861	3.27298	-0.673744	0.817393	-0.31143	-0.279713	-0.0296921	0.0169938	0.142721	-0.232631	0.0344756	NA	-0.389672	-1.46767	0.144369	0.125948	0.422201
SWC3	-0.842029	NA	NA	0.240015	-2.4207	NA	0.076327	-0.721649	NA	2.76251	-1.64492	0.0829246	NA	1.43119	NA	-1.89386	-1.81677	0.520713	0.29315	-0.348854	1.27346	NA	0.0512483	8.97071	0.156466	NA	-0.314804	NA	NA	0.534887	NA	-0.4558	NA	NA	NA	0.645127	NA	-0.233377	0.628186	0.870073	NA	-0.259521	-0.784861	NA	2.23209	NA	-0.0771606	NA	-2.33125
SWC5	2.08188	0.113491	0.0963709	0.15146	0.0552164	NA	-0.0847868	1.37253	NA	0.11133	NA	NA	NA	NA	-2.92107	0.828524	-2.39653	-2.15932	1.43698	0.266299	-1.26544	0.688509	1.38109	NA	-2.04814	NA	0.045152	0.955681	-0.147057	NA	NA	0.285638	-1.73677	NA	NA	-0.0617077	-0.598602	-5.49208	NA	-0.100121	-0.0225068	1.55267	-0.708194	-1.07115	NA	0.570398	0.0188698	NA	NA
SWC7	0.622547	-1.35076	NA	0.585135	-0.992278	-0.393287	-0.296318	-0.786118	1.19514	-0.810256	-0.548946	0.0180459	-0.398583	0.228644	1.30003	-0.987644	-0.694695	-1.8353	1.47201	-0.0443986	NA	0.230497	0.0609143	0.583858	1.03736	-0.760189	-0.583188	-2.34964	6.78632	-0.644969	NA	-0.0212447	-0.612993	0.267678	-0.956609	1.32965	-0.0906587	0.112031	0.0384507	0.449394	1.04638	-0.0915072	1.06886	NA	0.137612	-0.722689	-1.5876	0.0948946	-0.261807
SWR1	-0.913738	-0.0288597	-0.855903	NA	-1.40833	NA	-0.902366	-0.153791	NA	-0.026297	0.505908	0.30412	-1.87963	-0.181265	-0.670403	-0.35459	-2.96693	2.27021	-1.10128	0.651431	2.64095	-0.307593	-0.0339794	-0.0167371	-3.4143	1.73555	-2.05592	0.0818389	-1.48853	-0.691149	-0.883033	-1.41987	2.40696	NA	NA	-0.0264692	1.97706	-1.05731	-0.214299	0.209249	0.499487	1.17697	-0.236434	2.19158	-3.75592	0.21767	-0.394725	NA	-0.683787
TCO89	3.72888	NA	-3.75472	0.0550491	-8.03045	NA	-0.122602	3.4668	NA	1.21685	1.75377	-0.125162	-0.67467	5.3394	-0.367381	0.660785	-0.332045	-1.79981	NA	2.84462	NA	6.98781	1.11199	0.233727	6.32733	NA	3.04299	-7.68253	0.0618551	NA	0.426384	NA	-7.72841	NA	0.0353325	NA	-1.16534	NA	-0.262705	NA	NA	-1.72508	NA	-0.765972	-10.2698	10.0357	1.58959	2.17662	4.89719
TOR1	-0.644447	4.28625	NA	1.00403	2.60356	0.19785	-1.35046	-0.528019	1.11339	-0.530788	-0.42324	-0.833539	-0.0733443	-0.700465	0.258695	2.77882	4.5065	-0.63798	-4.50702	0.717805	2.97578	-0.188121	0.240724	-0.213604	-0.0565995	0.552286	-0.271618	-0.832238	-0.555879	0.699946	NA	2.95944	-0.103499	NA	NA	-0.367154	NA	0.740664	0.430346	1.90022	1.37762	0.194459	-0.336545	NA	-4.53094	2.08036	3.01542	NA	-0.0999104
TOR2	0.654038	0.978562	0.673085	-0.0810074	-1.64503	3.05989	2.78795	0.082806	NA	8.55176	2.53103	4.36427	NA	3.53012	1.66693	1.75672	5.68552	0.843335	-2.30711	-1.11018	-1.01093	1.46507	2.50145	-0.413676	4.38343	1.95899	5.92548	1.16573	-0.801891	-3.49954	-5.73711	0.0730096	-0.390133	-0.394856	0.222286	-0.0328842	5.50763	-0.914146	5.96505	-2.73311	-0.804596	-0.887101	-3.62243	-0.318759	-0.0431439	-1.20711	-0.563857	-0.252357	-0.541197
TPK1	0.563788	-1.57613	NA	0.0127771	-1.26648	0.072707	1.2641	-1.44325	1.33507	-3.0339	-3.14363	-0.659385	2.55083	-1.05177	-0.306374	-0.415663	5.35219	-1.97972	1.61848	-0.778157	-0.0333429	-0.226408	-0.274519	1.10546	0.295855	0.0682436	-1.51777	0.0364635	0.0535758	-0.258712	0.697361	0.37313	-1.552	4.54719	NA	2.43978	-0.25601	0.794876	-0.0485371	-2.09747	-1.2273	-0.64152	1.53923	0.0773027	2.50428	-0.466031	-0.573885	1.67967	-1.36217
TPK3_DAMP	NA	0.602787	0.892679	-0.793796	0.125233	-1.45466	0.146467	-0.183671	0.093561	0.0595737	0.601792	-0.397829	0.124985	0.561607	0.999294	0.5497	-0.58316	-0.936361	0.391608	0.0293747	0.0132083	1.97596	-0.102966	-0.00764735	0.744103	0.644968	-1.04425	-0.153779	NA	-0.12082	0.147945	1.01574	1.34142	-4.24829	NA	-0.182433	0.864338	1.29067	1.59326	-0.0285007	-0.522662	-0.375233	-0.525427	NA	-0.191071	-0.430672	-0.451925	0.670248	0.0431305
VPS71	0.869402	-0.734665	1.13171	0.0709324	-0.285288	NA	0.162283	-0.258786	NA	-0.809673	-0.590177	0.879657	-0.715301	0.328967	NA	-0.26682	-4.34312	7.61489	0.598793	0.408887	-1.10908	-0.252243	0.362244	7.70676	0.170886	-1.52551	0.206694	0.503775	-0.47804	-0.861178	NA	-0.287123	-0.458909	NA	NA	-0.103131	-0.176773	-1.70673	-0.376194	-0.430712	0.113196	-0.844659	-1.21387	NA	-2.38586	-0.475764	-0.781391	-0.340293	-0.4443
VPS72	0.635608	2.22699	-3.53359	-0.372231	0.196079	0.363058	-0.254939	0.135901	NA	-0.23066	0.738756	1.37229	-0.663939	0.219863	0.223616	-1.34031	-2.77658	2.95466	0.0484588	0.0595778	0.894205	-0.0652529	-0.614391	2.94397	-1.85444	0.00526078	0.113734	0.29425	-1.32173	-1.41422	NA	-0.264868	0.156752	2.03705	0.376468	0.020467	-0.126886	-1.52013	0.120803	-0.350157	0.403973	0.0832336	-0.61492	NA	-4.3999	-0.11079	0.45622	NA	-0.0429578
VPS72_YL1C	-0.0504818	-1.4425	NA	0.761985	0.189877	NA	0.328413	-1.68436	NA	2.41265	-0.0323699	0.124431	-2.21062	0.502457	-0.727548	NA	-1.29381	0.203642	NA	0.238208	-1.5554	2.21482	-0.154701	0.734562	NA	NA	-0.389111	-0.458116	1.54517	NA	NA	4.42231	0.305324	NA	NA	-0.306674	NA	-1.08623	-2.37634	0.237047	0.375035	-1.126	-3.02704	-1.07213	-3.8049	0.658754	-2.24706	NA	0.0963234
[truncated: 1,244 more columns]

## Sheet: Ethanol Differential
	ABF1_DAMP	ABP1_DELETION	ACE2_DELETION	ADA2_DELETION1	ADR1_DELETION	AEP2_DELETION	AGE2_DELETION	AGP2_DELETION	AGP2_DELETION1	AHC1_DELETION	AHC1_DELETION1	AHC2_DELETION	AIM29_DELETION	AIM3_DELETION	AIM32_DELETION	AIM4_DELETION	AIM44_DELETION	AKR2_DELETION	ALB1_DELETION	ALG12_DELETION	ALG3_DELETION	ALG6_DELETION	ALG8_DELETION	ALT1_DELETION	APC1_DAMP	APC11_DAMP	APC4_DAMP	APC5_DAMP	APC9_DELETION	APD1_DELETION	APE3_DELETION	APL5_DELETION	APM3_DELETION	APQ12_DELETION	APT1_DELETION	ARC1_DELETION	ARC18_DELETION	ARF1_DELETION	ARG80_DELETION	ARL1_DELETION	ARL3_DELETION	ARN2_DELETION	ARO1_DELETION	ARO80_DELETION	ARP1_DELETION	ARP4_DAMP	ARP5_DELETION2	ARP6_DELETION	ARP6_DELETION1
ARP5_D2	-0.508674	0.158867	-1.62763	-0.831518	1.32373	-0.0795591	NA	1.4273	NA	NA	NA	0.301531	NA	0.108112	-0.100949	0.169693	0.991701	-0.17179	-0.111111	0.522998	-0.28891	NA	-2.30521	0.091719	0.261835	0.0270542	0.075526	-0.865565	0.598009	1.36957	-0.558415	0.106377	-5.97415	NA	-2.53631	-1.05067	-0.382199	-0.812152	0.644796	NA	-1.36026	0.444872	NA	-0.0687842	-0.573298	0.182054	NA	NA	NA
ARP5_D3	NA	-3.85866	NA	NA	0.790482	-3.76584	1.12026	NA	NA	-3.788	NA	NA	NA	NA	NA	2.90823	1.41256	NA	NA	NA	-0.811827	NA	NA	NA	NA	NA	NA	-8.06259	NA	-0.388664	NA	NA	NA	NA	NA	NA	NA	-10.8582	NA	NA	NA	-1.36957	NA	NA	NA	-2.16348	NA	-0.548124	NA
ARP6	-0.669535	0.312881	0.401621	-1.06022	0.400972	0.034995	-0.525861	-0.262279	NA	-0.0968211	0.623736	-0.0319493	0.111626	-0.244013	-0.238297	-0.251196	-1.56798	-0.326217	1.2633	-0.115744	-0.13359	0.324656	-0.153233	NA	-0.0872063	0.0269081	-0.136602	-0.219964	0.000914882	0.46639	0.275892	-0.353918	0.344465	-0.276965	-0.0497274	-0.465547	-0.467827	-0.181097	-0.919481	0.25324	0.0798691	-0.180449	-0.151041	0.179827	-0.185393	0.0358755	0.0628383	NA	NA
ARP8	-0.154989	0.0854371	-0.0573872	NA	0.482567	NA	0.468602	0.0971501	NA	1.51926	NA	-0.268348	NA	-0.195431	0.204445	0.0773104	0.430264	-0.366202	-0.133088	0.26215	0.0054832	0.253304	NA	-0.404527	-0.390943	NA	0.147506	-0.0510024	0.5556	NA	0.0478605	0.31067	-0.290708	NA	-0.330215	-0.214721	-0.488726	-0.386353	0.158082	-0.122886	-0.598314	0.0552271	NA	NA	NA	-0.719672	0.761119	NA	NA
ASF1	-0.231337	0.354238	NA	0.0130042	0.60869	NA	0.369883	0.0324026	NA	0.199994	NA	0.0943895	NA	NA	0.0811304	0.187159	0.134215	-0.119537	NA	-0.0575791	0.0137527	0.203677	0.670706	0.363258	0.595363	0.0391691	0.388563	0.171771	-0.712428	-0.613227	-0.72438	0.291545	0.498918	-0.00529717	NA	0.189045	0.45191	0.932121	0.190661	-0.0248755	0.476998	0.0922164	NA	NA	-0.542701	0.464791	-0.403316	NA	-0.319646
AVO2	0.0887452	0.3899	0.0891897	-0.268535	-0.0155405	NA	-0.541222	0.668005	0.260236	-0.194742	-0.754825	0.0152138	-0.551483	0.919475	0.0276843	0.759745	0.00658318	0.0682836	-0.132816	0.241338	0.0517906	-0.628474	-0.469236	-0.0541768	-0.350504	1.0654	-0.00617892	-0.184922	-0.593025	-0.336855	NA	-0.0159468	-1.53943	0.145969	-0.67714	-0.132055	-0.0130932	-2.33448	0.230089	-0.679246	-0.0572856	0.582888	-0.878335	NA	-0.734467	-0.232981	0.218977	NA	-0.0703608
BIT61	-0.00265904	0.167272	0.741808	-0.129949	0.791035	-0.114225	-0.220933	-0.161668	0.0170612	0.180914	0.156506	-0.0363218	-0.152878	0.468011	-0.00499617	0.0166166	0.160668	0.0243623	-0.46129	-0.0758553	0.0588445	0.078471	1.10407	-0.47525	0.172865	0.303357	-0.117047	-0.513374	0.423666	-0.692434	0.483511	-1.52308	-0.0973261	-0.655433	NA	-0.290932	-0.023176	0.140781	-0.222889	-1.01162	-0.156882	-0.328593	-0.215735	-0.395749	0.0235517	0.277736	0.14523	-0.450042	-0.223618
ESA1_DAMP	-0.259642	0.124766	1.47348	-0.291769	-0.1206	NA	0.00404588	0.191842	-0.21628	0.0397786	-0.715037	-0.830835	-0.452216	-0.245743	-0.385557	0.044709	-0.145909	0.146678	-0.181379	-0.0393322	-0.0651862	-0.242733	0.0345599	-0.00895925	-0.267025	0.0649119	-0.0927765	NA	-0.204937	-0.00487357	-0.011836	-0.21686	0.0566038	1.75954	0.400251	0.304312	0.494401	-1.26724	-0.204706	-0.0913469	0.121101	-0.17348	0.138136	NA	-0.0446328	-0.453988	-0.209828	NA	-0.195751
HTZ1_DAMP	-0.212285	-0.916908	0.0759232	0.0676476	-2.30879	-0.0537089	0.546857	-0.0506317	NA	-0.221215	-2.34379	-0.662243	-0.0436399	0.473758	1.94567	-0.517631	-0.852736	-1.6657	0.507775	-0.232658	0.736424	NA	0.632223	0.0658218	0.378319	0.317082	-0.498117	-0.759148	-0.612805	-0.167421	0.113982	-0.887843	-0.520636	-0.0679077	0.0898359	0.70835	-0.621284	0.412321	-0.734006	-0.376346	-0.583514	-0.715167	-3.82888	-0.288883	-0.894291	-0.529654	-0.27192	0.252174	-1.1504
HTZ1	0.0394347	-0.0342284	0.30299	-0.158456	-0.734455	0.53922	0.259462	0.337472	NA	-0.0736408	-2.39422	-0.296362	NA	0.183158	-0.118666	-0.111158	0.092227	-6.15264	-0.112616	-0.26524	0.473598	NA	0.60958	-0.182008	0.0292394	0.464912	-0.04408	-0.260505	0.221174	-2.69872	0.0808538	-0.705828	-0.033334	-1.75401	0.0181371	0.377801	-0.35272	0.074747	-0.150181	0.0599034	0.0742489	-0.0730111	NA	0.176308	-2.43714	0.866333	-0.0965505	0.499232	-0.320643
IES1	-0.727129	0.0887269	-4.19635	0.459508	-1.17138	NA	0.230968	NA	NA	0.273349	-0.240759	-1.08016	-1.7751	0.150696	2.41305	0.065839	-0.0819363	0.346392	-0.456557	-0.446421	NA	0.166108	-0.521946	1.34028	0.387527	NA	0.0605213	-0.379896	0.0394878	0.487594	NA	0.0148007	NA	-0.679476	NA	-0.0593059	0.0321866	NA	NA	0.39293	0.000171139	0.324332	0.205615	NA	-0.895366	-0.1818	-0.712437	-0.00910859	-0.278192
IES2	-0.835778	0.363453	0.839762	0.216297	-0.23697	-0.0635677	0.0542617	-0.49545	0.513982	-0.189979	0.273384	-0.154693	NA	-0.024456	-0.110743	-0.0955779	0.287225	-0.222968	-0.423602	-0.0664924	-0.268072	-0.308944	0.576696	0.303659	-0.0731964	0.240325	-0.038145	-0.0559127	1.16076	0.365567	0.217022	0.236646	-0.0216937	0.0243492	-0.235988	-0.149285	0.302209	-0.0368522	-0.0601548	0.205261	0.0280892	0.218169	NA	-0.945602	-0.608829	-0.241529	-0.125047	-0.0697722	-0.392067
IES3	NA	NA	NA	0.177309	-0.303781	NA	0.100619	0.195657	NA	NA	0.679898	-0.879438	NA	0.410149	NA	-0.0889836	-0.58465	NA	0.730403	-0.0956661	-0.501035	1.18887	0.628651	NA	-0.349375	NA	NA	NA	2.56836	-0.000403795	NA	1.67602	NA	NA	NA	NA	NA	NA	NA	NA	NA	-0.255812	NA	NA	NA	NA	-0.521433	NA	NA
IES4	NA	0.0300067	NA	-0.374662	0.450833	NA	-0.00387946	0.0358627	-0.140024	0.177415	NA	-0.121133	NA	-0.26969	0.212365	-0.612192	NA	0.133693	NA	-0.0414738	0.195942	0.268973	-0.344827	-0.139142	-0.0649671	0.678285	0.0521664	-0.244227	1.89458	-0.0282322	-0.333826	0.589175	0.228962	0.0186093	NA	0.116441	0.140656	0.00312254	-0.376285	-0.156086	-0.583376	-0.0127288	-0.417756	NA	NA	0.219718	0.115608	NA	-0.262923
IES5	-0.818391	-1.06731	0.639186	0.0141733	-1.25141	NA	0.230095	0.176243	NA	-0.17341	0.701767	-0.872718	NA	0.330386	0.074658	0.00695469	-0.0688852	-0.269269	-0.550362	NA	0.0718621	0.0626863	-0.523677	2.35912	-0.931725	NA	0.163002	-0.0615456	-0.189782	0.0446753	-0.0839676	-0.46829	-0.934829	-0.573084	-3.99153	0.0876563	-0.0584482	-0.332257	-0.126921	-0.038019	0.504543	-0.70841	NA	NA	-0.238266	0.64547	-0.261773	NA	-0.0251428
IES6_D1	NA	3.78047	NA	-0.381052	0.0945395	0.946082	0.574391	2.08715	-5.02249	0.247369	0.230465	1.37538	-2.02937	-0.0292486	0.773143	1.14015	-0.398962	0.823129	-3.70265	0.550049	0.0148842	0.651807	-0.0711256	0.276735	-1.07408	-0.66907	0.944943	1.34084	4.01169	-0.755796	-0.197806	0.225057	1.29708	NA	0.36286	NA	0.217235	-2.98938	NA	0.840826	1.93786	1.21916	-2.85158	-0.0717858	NA	-1.45402	0.400781	-0.904355	-0.0894158
IES6_D2	0.185815	0.0259602	0.0850983	-0.136314	-0.3287	-0.0525418	-0.230735	0.0771461	-0.564921	-0.196846	-0.0257814	0.154589	-0.203655	-0.0770391	0.250949	-0.247706	0.135888	-0.184986	-0.506855	-0.111804	0.0192025	-0.0022149	-0.358829	0.0719624	0.229393	-0.137003	0.0511269	-0.0219257	0.50674	-0.618083	-0.0105751	-0.515378	-0.0315426	-0.598766	-0.542401	-1.10451	-0.201419	0.0206558	-0.0328155	-0.194293	0.0468209	-0.0214022	0.051949	-0.371584	0.257638	-0.00692509	0.101196	-0.0649408	-0.17641
IES6_D3	0.272059	-0.0230328	NA	-0.0149879	-0.120579	-0.0708994	-0.677378	0.271438	-0.290659	-0.0264052	-0.00644492	-0.522041	0.354307	-0.787647	-0.308511	-0.083159	0.420869	-0.311442	0.594431	-0.228028	0.138036	0.110502	-0.367794	0.373019	0.0822134	-0.107181	-0.0377251	0.181447	0.366235	-0.30017	-0.0412071	-0.0492221	0.195997	0.386073	-0.298961	0.114738	-0.0807061	0.519685	-0.0957613	0.195521	0.101374	-0.336813	-0.0298843	0.0939641	0.478556	0.989122	0.99573	0.145971	0.0150879
IES6_D4	-0.943499	NA	NA	0.167574	2.12329	0.996632	0.730962	3.21638	-6.0812	0.707091	-0.238374	1.62072	NA	1.36244	-0.0216378	1.27765	-0.189459	0.310008	NA	0.62717	-0.448521	0.161736	-0.242655	0.0260146	-0.266156	-0.693525	1.15851	1.12809	1.64343	-0.0239284	-0.911374	1.67289	0.650904	NA	-0.563895	NA	1.10504	-1.99049	1.17609	0.462788	2.74201	-0.054056	-2.40644	0.377736	NA	0.429605	0.323551	-1.16246	-0.711789
IES6_D6	0.0732299	0.280714	6.31777	0.245087	-0.0698307	-0.0604834	1.23158	0.0135899	0.701604	-0.0235143	-1.04477	0.11772	0.225889	0.229385	0.500813	-0.268766	-0.150919	-0.0999742	0.44747	0.102599	-0.242099	0.50937	0.0516462	0.0158148	0.180246	-0.193765	-0.339224	0.0032275	0.223965	-0.668929	-0.196957	-0.586767	-0.20472	-0.34712	-0.513293	-0.775138	NA	-0.0606088	0.468178	-0.223119	0.0168493	-0.0321037	0.0930993	-1.1417	1.79008	0.172174	-0.611258	0.302859	-0.607703
INO80_HSA	-0.222034	-0.583573	-2.887	-0.206131	-2.66092	-0.000997786	0.637152	-0.0238241	NA	0.325783	NA	-0.477831	-0.939147	-0.0602712	0.516208	-0.875913	-0.287009	0.51434	0.489269	-0.232388	0.225279	0.411892	0.367857	-0.0343006	-0.515767	NA	-0.502272	-0.476094	-1.64036	NA	-0.237605	-0.62938	-0.0413768	-3.13745	0.0132093	0.274649	-0.54389	0.00993318	-0.335187	-0.22683	2.0395	-0.000607213	0.0349298	-0.371064	0.504582	-0.720347	0.825218	-0.0774309	-1.35784
INO80_NTERM	-0.0640695	NA	-0.109791	NA	-0.150054	0.0498192	0.075246	0.172761	-0.325861	-0.0246488	NA	-0.350341	NA	NA	-0.604995	-0.876256	0.562422	-0.00151089	-0.462317	-0.233408	-0.701598	-0.755739	-0.592031	-0.0370703	0.0145996	NA	-0.309093	0.343958	0.400512	-0.241012	NA	NA	-0.575874	-0.136777	-1.52534	0.00689851	0.261136	-0.56233	0.603959	-0.0753052	0.472124	-0.263979	0.369125	NA	NA	0.187449	-0.254654	NA	NA
INO80_INS	-0.168948	-0.0726979	NA	-0.586478	-2.13299	-0.0457011	0.49153	-0.739952	NA	0.124375	0.294579	0.306977	-3.35304	-0.273094	-0.0802475	-0.37581	-0.915587	0.38737	-0.128988	-0.721021	0.648926	1.16102	-0.344986	-0.420673	-0.493589	-0.401987	-0.395362	0.126699	0.377835	-0.655699	0.0490818	-0.669728	-0.655101	-0.547285	NA	-0.0723441	-1.8078	-0.144832	-0.148515	-0.407326	-0.417604	0.11431	-3.81849	-0.0564351	-1.13142	-0.595152	-0.193053	NA	-0.419863
ISW1	0.340566	0.808147	-0.130833	0.110148	0.315166	0.243698	1.45985	-0.671825	0.0445659	-0.0299895	-0.875456	0.473085	0.120029	0.229343	-0.215865	0.0559296	2.11722	-0.0553691	-0.175223	0.405815	0.0549638	-0.0353448	0.536547	0.0422631	-0.28227	0.556332	0.0851975	0.0209714	1.77466	0.258009	0.0755578	-0.215798	-0.222159	0.535127	0.302878	-0.603062	0.772344	-0.239441	0.394772	-0.644558	0.0524673	0.00597746	0.0828608	0.41181	0.219193	0.366109	0.153655	0.668583	0.203309
ISW2	-0.667637	1.38514	-0.0368493	0.0593428	0.892331	NA	-0.374663	0.0208973	1.56998	-0.0457793	2.11683	0.192525	NA	0.504094	-0.0495211	0.141782	0.181637	-0.0318906	-0.140607	0.199939	-0.0858546	-0.138612	0.227944	-0.792359	-0.061818	0.0780905	-0.0677797	0.00715653	0.724223	-0.402455	0.323641	-1.11442	0.170146	-0.425991	NA	0.17791	0.446832	0.0618634	-0.0439115	-0.252579	-0.30704	-0.164786	0.505014	NA	0.171297	-0.24812	0.0255166	-0.524346	0.591282
KOG1_DAMP	-0.916986	0.233775	-0.0831263	0.0987987	-0.323231	0.00217874	0.0152652	0.128319	-0.185791	-0.0951898	0.103626	0.450067	0.492343	-0.170913	0.145945	0.560969	0.446991	0.246652	-1.68139	0.136563	0.0810797	-0.125755	0.808772	-0.20738	0.0440405	-0.0157208	0.104826	-0.136839	-0.0756661	-0.720212	-0.447127	-0.70108	-0.767146	1.56322	-0.630257	-0.542215	0.147741	0.216753	0.143342	-0.201512	-0.367094	0.142233	0.231381	NA	0.639822	-0.0531738	0.0221019	NA	-0.0853579
LDB7	-0.315244	-0.168548	-0.340884	NA	0.181088	NA	-0.0736167	0.343769	NA	0.101075	NA	-0.686932	NA	0.713088	-0.225128	0.0460903	0.394453	NA	0.47683	-0.176424	-3.60173	-0.21927	0.522106	NA	-0.31564	NA	0.00686383	-0.34977	-0.668951	-0.0719963	NA	-0.880493	-0.407568	NA	2.20947	NA	-0.377248	2.07314	-0.474038	NA	0.337807	0.0556912	1.42516	-0.843154	NA	NA	0.0754348	-1.02886	-2.02748
LST8_DAMP	0.931795	-0.0668816	-0.128317	-0.246882	-1.10988	0.370149	0.10087	0.646008	-0.048397	-0.220257	-0.51504	0.0727343	0.879203	0.0506128	-0.297219	0.212218	0.224277	0.359124	-0.154922	0.243522	0.889832	-0.722886	-0.137793	-0.226268	-0.349698	0.185581	0.0096545	-0.360247	-0.330026	-0.207118	NA	-0.926933	-1.21022	-0.0010601	-0.0838144	-0.0295691	0.754198	-0.217648	0.248047	-0.370519	0.437348	0.0348467	NA	NA	-0.301627	-0.786698	0.636167	-0.0906805	0.433003
NHP10	-0.39917	NA	-0.0777767	NA	-0.451126	NA	NA	-0.428867	NA	0.152283	NA	-0.848522	NA	0.0372285	0.756197	-1.08211	-0.307433	NA	1.10643	0.470576	NA	NA	-0.488742	NA	NA	NA	-0.445012	-0.713684	0.761397	0.209833	NA	-0.0470311	NA	-2.2715	NA	NA	NA	NA	-0.264164	0.0915288	0.818428	-2.5921	NA	NA	-4.56728	0.232671	-0.126495	NA	NA
NPL6_DAMP	-0.579893	0.337712	-0.915199	0.50022	1.26066	-0.615931	0.649816	-0.791407	4.05747	-0.142116	-0.667291	1.24147	-0.761178	0.421724	1.26356	0.260403	-0.756878	0.272641	-1.16654	0.0241109	0.148278	-0.356248	-0.0680909	-0.181856	-0.559352	0.317432	-0.374814	-0.0611278	1.22385	-1.42318	-0.138115	-0.18053	-0.73978	-0.424328	NA	-1.15292	0.87127	-2.30111	1.06333	0.0337237	0.164005	-0.0232241	-0.744418	-0.36133	0.141288	0.0510449	-0.236651	-0.93496	-0.340562
RIM15	0.618435	-0.302436	0.84457	-0.474757	-2.25401	-0.963144	-1.09383	-0.667985	-0.121031	-0.618541	-0.7785	-1.5931	0.107381	-0.482781	0.644444	-1.59063	0.135624	-0.191521	-0.0634997	-0.721828	0.204166	0.295324	0.85704	-0.175043	0.831108	0.671007	-1.83101	-0.55795	-0.944253	-1.22084	0.359303	-1.87387	0.376785	0.473257	-1.07888	0.460768	-1.55424	-0.0540286	NA	-0.953259	-0.313316	-0.0912415	0.13364	-0.763103	1.43596	0.135303	-0.378158	-0.170098	0.581005
RRD1	0.134185	-0.265268	-0.240346	-0.548795	-0.0986857	0.652921	0.00294693	0.244335	-0.41402	-0.769967	-1.19982	0.366899	0.174475	0.26393	-0.159274	0.19705	1.12607	0.634874	0.0622504	0.223488	-0.38953	0.222261	0.0476282	0.303789	0.0119209	0.186553	0.432406	0.00172298	4.03076	0.204131	-0.245426	-0.0161931	0.716173	0.48682	-0.166924	-0.0785531	0.781401	0.0539738	0.106868	0.139408	0.0399316	-0.16951	0.053284	NA	-0.825212	-0.067725	-0.162604	0.0397139	-1.27053
RSC3_DAMP	0.250761	-0.433158	-1.05933	0.923717	1.07652	NA	0.346852	-1.36148	-0.156272	0.371437	-0.897066	0.433134	0.102919	-0.929714	0.183214	-0.017985	0.597113	0.124138	-0.970411	-0.0876655	-0.172091	-0.00643779	0.331868	-0.866662	-0.159695	0.558522	0.212793	0.219193	-0.264571	-0.620816	0.319443	-0.399707	0.738761	0.672497	-0.546137	0.313923	0.828675	2.1577	-0.136293	-0.444491	-0.409052	0.522089	1.26114	-0.127867	1.85548	0.0614971	1.37115	NA	2.13684
RSC4_DAMP	-0.689723	-0.598695	-0.0556547	0.392407	-0.0240401	-0.57238	-0.622677	0.0607928	-0.479835	-0.0678086	0.216741	-0.785107	0.366474	-1.70154	0.0173934	-0.729999	-0.251763	-1.28396	0.305335	-0.0151444	-0.534356	0.0601155	-0.733913	0.804441	-0.0151323	1.77187	0.0668166	-0.058532	NA	-0.260117	0.126175	-0.0337922	0.633496	-0.0840978	-0.974055	-0.112697	-0.0516746	0.183587	-0.269176	0.487272	0.208456	0.16725	0.384812	NA	-0.0334436	-0.0153176	-0.0472283	0.353243	0.986336
RSC58_DAMP	-0.403154	-0.102662	0.0200718	0.340371	0.811939	NA	-0.637668	0.492266	0.136236	-0.00324505	NA	0.131156	0.181801	-0.0864308	-0.0036999	0.102958	-0.291477	-0.2905	-0.444701	-0.0879727	-0.146682	0.876732	-1.43993	1.66585	-0.122726	-0.435766	-0.254479	-0.121266	0.247147	-1.20837	0.222834	0.176952	0.379448	-1.19493	-0.952641	0.0564632	-0.0935372	0.0656808	0.199475	0.993683	-0.0949026	0.0671438	0.692965	NA	0.116431	-0.218898	-0.167401	NA	NA
RSC6_DAMP	NA	NA	NA	NA	NA	NA	-0.981252	1.34281	NA	-0.697159	NA	0.652017	-0.261987	NA	-1.35549	1.39693	-0.569142	NA	1.11479	-0.215802	NA	-0.0447884	-0.0266489	NA	0.433386	NA	0.0815444	0.354694	NA	-0.00980968	NA	-0.798044	-0.17041	-0.0593656	0.64909	0.510755	-0.936687	-0.277078	-0.180563	0.437316	-0.0213885	-1.34937	-0.186998	NA	-0.694225	2.26503	-1.40975	NA	NA
RTT109	0.938263	0.124728	0.188456	0.198739	-0.00069814	NA	0.109548	-0.126917	0.584516	-0.0657259	-0.168346	0.445973	NA	0.184943	0.0911064	-0.0983519	0.22748	0.0958127	0.0126095	0.164336	0.474683	0.790713	0.174827	0.373077	0.158618	-0.0269802	-0.0246394	0.00879993	0.750285	-0.609358	0.173376	0.267457	-0.283529	1.70665	0.0738942	0.937546	0.158278	3.01088	-0.124977	0.0555135	0.203511	0.180855	1.06312	-0.125678	-0.12745	0.193085	0.0797051	NA	0.156022
RVB1_DAMP	0.0491939	0.789917	-0.165022	-0.00227766	-0.196695	0.224525	-0.149083	0.136924	-0.0914513	0.18248	0.114795	-0.108718	-0.943002	0.0490174	0.0417491	0.201955	-0.489379	-0.126289	0.403832	0.0235676	0.574089	0.0125185	-0.315685	-0.220479	0.14747	1.63936	-0.440921	-0.557192	-0.091927	-0.279195	NA	0.271274	0.976783	-0.48605	-0.990241	-4.01098	NA	-0.741154	0.249038	-0.0209727	0.038814	-0.0576126	-0.539453	NA	0.564015	-0.926872	-0.281094	NA	-0.33475
SCH9	0.183971	-0.429539	-4.01308	0.373293	-0.902884	-0.0287326	-0.57602	0.0590214	0.929509	0.243273	0.35825	-0.204872	0.10264	-0.140856	-0.537954	NA	-0.388333	-0.941447	0.200116	0.911483	0.239762	0.254192	-0.0133964	-0.0884697	0.0860856	0.629438	-0.00675856	-0.028345	1.08474	-0.957628	-0.239664	1.42004	NA	-1.19772	NA	-0.513861	-0.458115	1.59538	-0.620878	0.281555	0.578067	-0.0312557	0.986565	NA	-0.0343412	0.279443	0.129129	-0.48931	0.0406041
SET3	1.35069	0.597585	-1.22019	NA	0.705832	NA	0.251176	0.396435	-0.456537	0.276367	0.353605	0.135273	0.0978044	-0.286455	0.0863124	0.0823592	0.130165	-0.298388	-0.247062	0.472136	NA	0.718538	0.208203	-2.07499	0.0361089	0.0426514	0.0817448	0.0484009	-0.427219	-0.435113	-0.481111	0.6921	1.03945	0.120309	-0.368574	-0.788549	0.589681	-0.123435	0.0679	0.0560755	-0.355003	-0.180143	-0.663224	NA	-0.964585	0.344179	0.453382	NA	NA
SLM1	-0.0494025	3.28176	0.426658	0.0553536	-0.124912	0.693933	-0.377172	0.105181	0.237826	-0.12962	-0.95838	-0.240002	-0.309978	0.251528	0.241653	0.082049	-0.172736	-0.253078	-0.238125	0.133035	-1.23853	-0.058435	0.272304	0.157659	0.0585065	-0.229855	0.160133	0.0755621	0.187319	-0.784848	0.367936	-0.37408	-0.686027	0.056435	NA	-0.38287	0.390486	-1.17155	-0.112569	0.319424	-0.131275	-0.241023	0.062629	NA	-0.128044	0.106276	0.00235425	-0.137673	-0.358556
STH1_DAMP	0.263605	-1.61921	0.55238	-0.15622	0.336257	0.0454002	-0.00925367	0.220052	0.845746	0.445806	-0.297561	0.0633735	0.68984	0.364566	0.0397147	0.0409443	0.536319	1.00185	-0.0870896	-0.400335	0.311779	0.355734	-0.365909	-0.239212	-0.00382992	0.140255	0.448215	0.0984197	0.0808431	-0.32145	-0.149315	-0.0943586	-0.182463	-0.151742	1.31815	0.751232	0.316586	-0.0872076	-0.204055	0.0349903	-0.139186	0.139206	0.343173	NA	-0.00319304	0.06852	0.392	0.160646	0.815846
SWC3	0.184375	NA	NA	-0.19271	-2.37945	NA	-0.275159	-0.876223	NA	0.0270629	-0.168876	-0.72891	0.63831	-0.149772	NA	-0.420288	-0.41804	NA	0.615424	-0.723742	NA	NA	-0.326965	NA	0.309357	NA	-0.0122143	NA	-0.0978816	0.483125	NA	0.107765	NA	NA	NA	-0.678139	NA	0.0302823	-0.196652	0.300801	NA	-0.831774	-0.0872371	NA	-0.0477785	NA	0.127014	NA	-1.584
SWC5	NA	NA	-0.343449	0.0053312	-1.5763	NA	-0.152963	0.126802	NA	-0.201647	NA	-0.199844	NA	-0.397265	0.111934	-0.0698409	NA	-0.140828	0.590198	0.4658	0.0713385	0.614394	0.251465	NA	0.183063	NA	0.612235	0.191781	0.2594	NA	NA	-0.192196	0.47377	NA	NA	0.0076404	0.0493211	-0.0835492	NA	-0.277399	0.0614961	-0.0866744	0.116218	-0.990268	NA	-1.16048	0.25105	NA	NA
SWC7	0.486657	0.865133	NA	-0.208079	0.257167	-0.0152204	-0.0674869	0.484302	0.292139	0.177761	-0.493926	-0.348538	-0.358458	-0.26227	-0.0549787	-0.811942	0.398337	-0.816486	0.485234	-0.0440859	NA	-0.140464	0.135396	-0.181933	0.222849	NA	-0.302851	-1.05425	0.662078	-0.370563	0.152707	0.0248926	0.924371	-0.182043	-0.0362069	-0.292404	0.137005	-0.393621	0.0324163	-0.0278883	-0.0422882	-0.2469	-0.422841	NA	0.0787971	-0.105627	-0.944178	-0.00689531	-0.0028357
SWR1	-0.423998	0.0669126	0.0654842	NA	-1.12827	NA	-0.164581	0.23053	NA	0.243561	-1.02673	0.289499	-0.0392565	0.176796	-0.669813	0.104124	-0.556745	-0.0314742	0.139399	0.0589325	-0.422948	0.438842	0.749447	0.0328662	0.106429	0.387345	0.169261	0.219324	-2.8984	0.940585	-0.180539	-0.59058	0.79564	NA	NA	0.0095913	-0.123452	-0.21152	-0.0670362	0.0943014	0.0305956	-0.171507	0.550575	-0.629905	-0.197495	-0.85476	-0.0185085	NA	-2.5328
TCO89	2.45809	NA	NA	-0.131618	-0.033011	NA	-0.49362	-1.35382	NA	-2.01908	0.0973101	-0.314598	NA	-0.907494	0.0855128	1.17628	NA	-1.07654	0.0100277	-2.4353	0.351428	0.59613	1.12968	1.64935	1.34335	NA	4.28818	-0.55949	0.279687	-0.576986	-0.644901	NA	-0.616367	NA	NA	NA	-0.45085	NA	-0.163509	NA	NA	-0.884331	NA	NA	-1.0783	1.50398	-0.234605	0.28753	0.105756
TOR1	0.0147789	-0.0619336	NA	0.159684	-0.600422	-0.095575	0.336568	-0.113148	-1.0152	-0.0448143	0.122076	0.331251	-0.915539	0.191464	-0.0465303	0.119258	-0.113729	0.0772	-0.321846	0.346429	-0.037298	-0.0940072	-1.01539	-0.102156	-0.0664879	0.200442	0.0106704	0.863442	-0.171454	-0.779176	NA	0.103612	0.790888	0.243881	NA	-1.57019	NA	-0.185229	-0.823715	-0.0184029	-0.154785	-0.234208	-0.183657	NA	0.355469	0.443923	-0.0358889	NA	-0.0855163
TOR2	0.0841871	0.362069	-2.06444	0.31206	-0.238007	0.337033	2.21131	0.159457	NA	2.74904	1.21893	0.121836	NA	0.710699	0.701762	0.38618	1.38737	-1.18557	-0.498556	0.831969	2.59861	1.03021	2.25406	-0.0608242	-0.15812	0.67737	0.000584341	-1.29383	-0.696022	-0.943995	-0.535906	1.14595	-0.53603	NA	0.261567	0.679728	0.377537	1.78767	0.696407	-0.705774	-0.410522	-0.522104	-0.698237	-0.234496	0.0292288	0.131973	-0.164612	0.0238103	0.00825778
TPK1	-0.22075	-0.2588	NA	-0.0399914	-0.807896	0.750853	1.32645	NA	0.248462	-0.0624997	-1.20327	-0.14521	3.21184	0.153047	-1.74011	-0.0141081	3.12987	0.499827	0.121042	-0.439961	-0.673679	-0.701545	-0.576886	NA	0.472472	-0.106703	-0.333609	0.97986	-2.24611	-0.758836	NA	NA	-1.30809	9.64716	NA	2.2155	-0.213321	0.535336	0.247854	-0.183776	-0.288434	0.352817	0.124574	NA	NA	0.140089	-0.801008	0.815635	-0.343706
TPK3_DAMP	-0.237388	-0.211545	0.880157	0.13426	1.44165	-0.266962	-0.250612	-0.346432	0.343238	-0.351227	0.211137	-0.590977	0.00638671	0.058855	0.081241	-0.190319	-0.00818125	-0.173945	-0.00769247	-0.108509	0.497013	0.00794841	-0.129552	0.186718	0.0680832	0.0222409	-0.497089	-0.515808	0.307891	-0.957843	0.335342	-0.294052	0.338558	-0.372666	1.84392	-0.780595	-0.327838	-2.77191	-0.261381	-0.0321185	-0.691221	-0.260585	-0.48691	NA	-0.461918	-0.389421	-0.61726	-0.621084	-0.323549
VPS71	-0.114956	0.725473	1.15399	-0.86384	0.309234	-0.210381	-0.0674207	-0.274437	NA	0.262821	1.03519	0.167625	NA	0.0892741	NA	-0.380596	-0.105806	-0.155367	0.700385	-0.221587	-0.021887	0.387286	0.900179	-0.837095	0.26609	0.39043	0.210934	-0.166638	-0.561804	0.3266	NA	-0.221801	0.608042	NA	NA	-0.00931118	-0.320499	-0.0981876	-0.495667	-0.589375	0.0555416	-0.229001	0.290936	NA	-0.39089	-0.0982681	-0.53815	-0.198113	-0.642947
VPS72	-0.302671	0.130682	0.417711	-0.991332	-0.190132	0.298616	-0.0870246	-0.127976	NA	0.0116093	0.269296	0.132485	-0.183455	0.353848	-0.297003	0.102502	-0.34969	-0.79082	0.167191	0.0290693	-0.460443	0.168085	0.209873	1.05021	0.0741107	0.0370309	0.0492931	-0.177794	-0.171204	-0.0970236	NA	-0.354355	-0.447203	0.111805	0.149768	-0.163294	-0.231293	-0.0348883	0.132181	0.0756175	-0.0149919	-0.134306	1.43701	NA	-0.465542	-1.02766	0.362599	NA	-1.53972
VPS72_YL1C	-0.811535	-0.189601	0.952602	-0.479628	1.52762	NA	0.0838631	-0.328322	NA	0.2041	2.2081	-0.239805	-0.0754666	-0.462462	0.484136	NA	-1.46291	-0.250821	NA	0.127137	0.0645885	0.354628	-0.0867359	1.00919	0.325229	NA	0.453608	-0.704346	0.885715	0.123377	NA	0.466071	0.376452	-0.379775	NA	-0.261172	-0.159319	-0.496516	-0.566387	0.121048	-0.0889206	-0.0589833	0.234023	-2.25599	-0.735606	0.397082	-0.0464302	NA	-0.158707
[truncated: 1,244 more columns]
