# Supplementary material for: The INO80 chromatin remodeler sustains metabolic stability by promoting TOR signaling and regulating histone acetylation
Source: PLoS Genet. 2018 Feb 20;14(2):e1007216. doi: 10.1371/journal.pgen.1007216 (PMC5834206; doi:10.1371/journal.pgen.1007216)
Supplement: S2 Table — (XLSX) [file pgen.1007216.s014.xlsx]

## Sheet: S2 Table
S2 Table. Tally of significant interactions for each query gene in the untreated static and rapamycin and ethanol differential networks
Query Strain	Untreated	Rapamycin Differential	Ethanol Differential
ARP5_D2	144	102	82
ARP5_D3	197	100	166
ARP6	89	46	4
ARP8	104	59	64
ASF1	199	172	4
AVO2	22	84	9
BIT61	8	31	3
ESA1_DAMP	21	103	6
HTZ1_DAMP	128	64	16
HTZ1	136	61	23
IES1	163	108	33
IES2	88	142	7
IES3	262	195	17
IES4	65	94	11
IES5	152	120	28
IES6_D1	16	40	65
IES6_D2	20	11	3
IES6_D3	27	79	1
IES6_D4	21	0	16
IES6_D6	74	0	8
INO80_HSA	170	152	3
INO80_NTERM	148	84	28
INO80_INS	156	97	12
ISW1	34	117	4
ISW2	44	48	5
KOG1_DAMP	34	87	3
LDB7	282	241	22
LST8_DAMP	111	180	11
NHP10	163	108	12
NPL6_DAMP	21	161	23
RIM15	29	54	10
RRD1	54	32	7
RSC3_DAMP	38	44	20
RSC4_DAMP	25	60	9
RSC58_DAMP	84	141	7
RSC6_DAMP	390	394	27
RTT109	139	115	5
RVB1_DAMP	84	91	4
SCH9	130	192	20
SET3	79	53	2
SLM1	21	25	6
STH1_DAMP	24	32	2
SWC3	169	94	7
SWC5	201	95	8
SWC7	23	65	1
SWR1	119	44	5
TCO89	545	389	69
TOR1	21	79	7
TOR2	65	264	31
TPK1	117	152	49
TPK3_DAMP	22	32	9
VPS71	110	63	5
VPS72	105	59	7
VPS72_YL1C	95	102	5
TOTAL	5788	5557	1011
