# Supplementary material for: The INO80 chromatin remodeler sustains metabolic stability by promoting TOR signaling and regulating histone acetylation
Source: PLoS Genet. 2018 Feb 20;14(2):e1007216. doi: 10.1371/journal.pgen.1007216 (PMC5834206; doi:10.1371/journal.pgen.1007216)
Supplement: S3 Table — (XLSX) [file pgen.1007216.s015.xlsx]

## Sheet: S3 Table
S3 Table. DAVID functional annotation clusters of test genes that significantly interact with the indicated INO80 query genetic module.
Module	Functional Annotation Cluster	Test Genes in cluster
NHP10	Chromatin modification	YER051W, YER030W, YJL105W, YNL246W, YBL008W, YML102W, YGR116W, YOR025W, YBR009C, YPR031W, YOL145C, YKL160W, YBR245C, YDR096W, YDR359C, YBR010W, YFR013W, YJR140C, YOL012C, YER092W, YPR052C, YNL206C, YOL148C, YBR175W, YLL002W, YMR223W, YMR284W, YOR191W, YIL112W, YDR448W, YLR085C, YDR145W, YKR101W, YKR008W, YPL047W, YAL013W, YDR207C, YBR081C, YOR064C, YGL252C, YPR023C, YLR095C, YCR033W, YNL031C, YJL…
NHP10	Histone deacetylation	YBR103W, YOL068C, YCR033W, YOL004W, YMR075W, YPL181W, YBR095C, YIL112W, YPL139C, YNL021W, YMR263W, YNL309W, YPR068C, YDR155C, YER088C, YDR207C, YAL013W, YGL194C, YKL185W, YPR023C, YNL097C, YPL116W, YOR025W, YIL036W, YHL020C, YER159C, YOR304W, YBR215W, YKR101W, YBL008W, YPR072W, YGR134W, YPR065W, YIL038C, YJL168C, YNL278W, YNL216W, YOR038C, YBR245C, YDR096W, YJR140C, YHL027W, YER161C, YOR213C, YNL…
NHP10	Metabolic process	YKR001C, YHR205W, YMR042W, YNL021W, YHL020C, YLR182W, YER159C, YOR304W, YER167W, YNL246W, YDR404C, YPL075W, YDR073W, YBR009C, YER040W, YFR037C, YPL181W, YDR512C, YNL216W, YLR176C, YOR230W, YDL056W, YDL108W, YBR245C, YBR010W, YPL248C, YGR270W, YOR344C, YGL194C, YER111C, YPR052C, YPL089C, YOL148C, YPL116W, YGL150C, YDR009W, YLR289W, YDR146C, YJL090C, YGR109C, YDR448W, YDR145W, YOL108C, YGL244W, YPR…
NHP10	Transcriptional regulation	YGL043W, YMR037C, YER051W, YML098W, YKR001C, YIL035C, YHR205W, YLR182W, YHL020C, YER159C, YML102W, YBL103C, YBL008W, YGR116W, YOR025W, YBR193C, YBR009C, YGR134W, YPR065W, YGR122W, YPR031W, YOL145C, YDR512C, YNL278W, YNL216W, YOL135C, YLR176C, YDL056W, YKL160W, YDL108W, YDR096W, YBR245C, YDR359C, YBR010W, YFR013W, YJR140C, YHL027W, YPL248C, YDR362C, YGR270W, YOL012C, YHR071W, YBL093C, YKL109W, YGL…
NHP10	Chromatin assembly	YNL031C, YNL030W, YOR038C, YBR010W, YBL002W, YJR140C, YPL127C, YBR215W, YOL012C, YBL003C, YNL246W, YML102W, YBL008W, YGR116W, YPR018W, YBR009C, YPR052C, YNL206C, YBR245C, YOR304W, YER164W, YGL150C, YLR033W, YNL107W, YLR085C, YKR008W, YAL011W, YFR037C, YOR290C, YML098W, YOR057W, YDR145W, YJL081C, YDR076W, YMR039C, YMR236W, YOR191W, YMR284W, YPR023C, YPL226W, YOL006C, YOR156C
ARP5	Transcriptional regulation	YGL043W, YML062C, YMR312W, YMR037C, YDR469W, YHL020C, YDR005C, YDR181C, YBL103C, YBL008W, YBR193C, YBR009C, YGR134W, YJL115W, YGR122W, YPR031W, YBR231C, YNL059C, YHR041C, YKL160W, YBR245C, YHL027W, YJR140C, YGR270W, YOL012C, YNR052C, YKL109W, YER111C, YLR098C, YDR225W, YOL067C, YGL115W, YOL148C, YDR174W, YPR175W, YBR175W, YER022W, YNL027W, YDR009W, YMR223W, YDR146C, YOR191W, YOL001W, YMR016C, YDR…
ARP5	Chromatin modification	YPL055C, YDR469W, YPR034W, YOR023C, YPL139C, YNL021W, YOR304W, YBR215W, YNL246W, YDR181C, YBL008W, YAL011W, YPL086C, YKL185W, YBR009C, YJL115W, YOL068C, YPR031W, YBR231C, YDR334W, YPL181W, YNL059C, YGL014W, YPL138C, YKL160W, YBR245C, YJR140C, YOL012C, YLR015W, YDR440W, YOL006C, YDR225W, YLR052W, YOL148C, YMR075W, YBR175W, YGL150C, YLR418C, YBR095C, YMR223W, YOR191W, YDL002C, YMR044W, YDR448W, YLR…
ARP5	Metabolic process	YGL043W, YMR312W, YMR037C, YDR469W, YNL021W, YHL020C, YOR304W, YDR005C, YBR215W, YDR181C, YBL008W, YHR187W, YFL033C, YPL086C, YPL075W, YOR061W, YKL185W, YGL151W, YGR134W, YJL115W, YOL068C, YGR122W, YKR010C, YHR041C, YGL014W, YPL138C, YBR245C, YKL208W, YJR140C, YHL027W, YGR270W, YOL012C, YLR015W, YDR440W, YNR052C, YKL109W, YNL068C, YCL061C, YER111C, YOL006C, YLR098C, YDR225W, YLR052W, YGL115W, YLR…
ARP5	Histone deacetylation	YMR075W, YPL055C, YBR095C, YGL150C, YPR034W, YPL139C, YNL021W, YLR085C, YOR304W, YBR215W, YDR181C, YPR068C, YBL008W, YAL011W, YAL013W, YPL086C, YKL185W, YJL115W, YOL068C, YOL004W, YBR231C, YPL181W, YDR334W, YOR038C, YBR245C, YMR263W, YOL012C, YBL052C, YDR190C, YDR440W, YER164W, YNL097C, YJR119C, YCR033W, YHL020C, YDR005C, YPR072W, YGR134W, YHL027W, YER161C, YJR140C, YNR052C, YNL076W
ARP5	Histone methylation	YBR175W, YLR015W, YDR440W, YAR003W, YDR469W, YPL138C, YBR009C, YGL244W, YPL055C, YLR418C, YOL093W, YMR263W, YOL012C, YAL011W, YJR119C, YGR157W, YPL127C, YKL139W, YOR144C, YDR225W, YDR181C
ARP5	Chromatin assembly	YJR140C, YLR085C, YOR304W, YBR215W, YDR440W, YBL008W, YOR038C, YBR245C, YMR044W, YLR095C, YJL115W, YPL138C, YNL021W, YOL012C, YDR145W, YER164W, YPL226W, YKR010C, YPL127C, YNL246W, YDR439W, YOR156C, YOL006C, YDR225W, YBR009C, YDR334W, YBR231C, YGL150C, YPR034W, YAL011W, YOR191W, YMR022W
INO80	Transcriptional regulation	YGL043W, YMR312W, YKR001C, YDL214C, YIL035C, YDR469W, YHL020C, YLR182W, YNL236W, YDR181C, YBR193C, YPR070W, YGR122W, YBR231C, YNL059C, YDL108W, YOR083W, YHL027W, YJR140C, YPL042C, YOL012C, YCR065W, YMR179W, YDR225W, YPR052C, YIL036W, YPR175W, YDR174W, YDR216W, YBR175W, YER022W, YNL027W, YDR146C, YOL001W, YMR016C, YDR448W, YLR085C, YOL108C, YPR072W, YMR005W, YAL013W, YDR207C, YOR064C, YLR095C, YDR…
INO80	Chromatin modification	YBR175W, YPL055C, YLR418C, YER030W, YDR469W, YOR023C, YIL126W, YNL021W, YDR448W, YLR085C, YOR304W, YHL025W, YDR181C, YAL011W, YDL042C, YAL013W, YDR207C, YPL086C, YOR064C, YNL136W, YGL252C, YLR095C, YFL013C, YDR167W, YBR103W, YDL076C, YCR033W, YOR244W, YFR037C, YBR231C, YDR334W, YJL168C, YNL059C, YPL138C, YOR038C, YJR082C, YMR263W, YOR123C, YBL052C, YOL012C, YLR015W, YDL115C, YDR440W, YAR003W, YER…
INO80	Histone methylation	YBR175W, YLR015W, YDR440W, YJL168C, YAR003W, YDR469W, YPL138C, YOR123C, YPL055C, YLR418C, YDR435C, YDR120C, YGR157W, YMR263W, YOL012C, YAL011W, YOR144C, YPR052C, YDR225W, YDR181C, YDL042C
IES6	Mitochondrial inheritance	YBL007C, YOR035C, YLR370C, YNL079C, YMR275C, YDR150W, YOL009C, YLR337C, YCR028C-A, YOR330C, YOR297C, YML124C, YPL155C
IES6	Amino acid biosynthesis	YPR167C, YCR053W, YMR272C, YDL106C, YHR025W, YLR372W, YKR099W, YDR127W, YAL026C
