# Supplementary material for: The INO80 chromatin remodeler sustains metabolic stability by promoting TOR signaling and regulating histone acetylation
Source: PLoS Genet. 2018 Feb 20;14(2):e1007216. doi: 10.1371/journal.pgen.1007216 (PMC5834206; doi:10.1371/journal.pgen.1007216)
Supplement: S4 Table — (XLSX) [file pgen.1007216.s016.xlsx]

## Sheet: S4 Table
S4 Table. GO Term enrichments among test strains that significantly interacting with the indicated INO80 query genetic module
Module	Gene Ontology Term (Biological Process)	FDR-adjusted p-value
NHP10	chromatin modification	0.0144276
NHP10	regulation of transcription, DNA-dependent	0.0144276
NHP10	transcription, DNA-dependent	0.0214688
NHP10	histone deacetylation	0.0355225
NHP10	positive regulation of transcription from RNA polymerase II promoter in response to heat stress	0.0386843
NHP10	ascospore formation	0.0386843
NHP10	regulation of protein kinase activity	0.0386843
NHP10	Rho protein signal transduction	0.0386843
NHP10	positive regulation of transcription from RNA polymerase II promoter	0.0386843
NHP10	positive regulation of transcription involved in G1/S phase of mitotic cell cycle	0.0386843
NHP10	positive regulation of translation	0.0386843
NHP10	protein localization to bud neck	0.0386843
NHP10	regulation of transcription from RNA polymerase III promoter	0.0386843
NHP10	sexual sporulation resulting in formation of a cellular spore	0.0386843
NHP10	sphingolipid metabolic process	0.0386843
NHP10	box C/D snoRNP assembly	0.0386843
NHP10	cellular response to oleic acid	0.0386843
NHP10	histone H3-K79 methylation	0.0386843
NHP10	negative regulation of antisense RNA transcription	0.0386843
NHP10	negative regulation of chromatin silencing	0.0386843
NHP10	vesicle fusion	0.0386843
NHP10	chromatin remodeling	0.040648
NHP10	negative regulation of chromatin silencing at silent mating-type cassette	0.0445166
NHP10	regulation of transcription from RNA polymerase II promoter	0.0445166
NHP10	negative regulation of chromatin silencing at telomere	0.0475399
ARP5	regulation of transcription, DNA-dependent	5.62396e-05
ARP5	transcription, DNA-dependent	8.14223e-05
ARP5	chromatin modification	0.000137059
ARP5	histone H3-K4 methylation	0.00194048
ARP5	nucleosome mobilization	0.00773421
ARP5	protein processing	0.0179336
ARP5	negative regulation of chromatin silencing at rDNA	0.0179336
ARP5	DNA replication-independent nucleosome assembly	0.0179336
ARP5	chromatin silencing at rDNA	0.0202307
ARP5	transcription elongation from RNA polymerase II promoter	0.0217783
ARP5	negative regulation of chromatin silencing at silent mating-type cassette	0.0218362
ARP5	positive regulation of transcription from RNA polymerase II promoter	0.0262052
ARP5	positive regulation of invasive growth in response to glucose limitation	0.0262052
ARP5	chromatin silencing at telomere	0.0262052
ARP5	regulation of transcription from RNA polymerase II promoter	0.0262052
ARP5	cellular protein localization	0.0262052
ARP5	regulation of nucleosome density	0.0262052
ARP5	positive regulation of histone acetylation	0.0262052
ARP5	poly(A)+ mRNA export from nucleus	0.0322885
ARP5	histone exchange	0.0363494
ARP5	negative regulation of chromatin silencing at telomere	0.0363494
ARP5	nuclear migration along microtubule	0.0379287
ARP5	negative regulation of transcription from RNA polymerase II promoter	0.0403889
ARP5	positive regulation of transcription from RNA polymerase II promoter in response to heat stress	0.0433902
ARP5	positive regulation of transcription, DNA-dependent	0.0433902
ARP5	negative regulation of transcription from RNA polymerase I promoter	0.0433902
ARP5	histone acetylation	0.0460653
INO80	regulation of transcription, DNA-dependent	0.00301336
INO80	transcription, DNA-dependent	0.0110132
INO80	histone H3-K4 methylation	0.0153414
INO80	chromatin modification	0.0184074
INO80	regulation of transcription from RNA polymerase I promoter	0.02447
INO80	chromatin silencing at rDNA	0.02447
INO80	regulation of transcription from RNA polymerase II promoter	0.02447
INO80	lipid tube assembly	0.02447
INO80	histone H3-K4 trimethylation	0.02447
INO80	chromatin silencing at telomere	0.02447
INO80	ribosomal small subunit biogenesis	0.0273973
INO80	actin cytoskeleton organization	0.0275215
INO80	positive regulation of transcription elongation from RNA polymerase II promoter	0.0314097
INO80	leading strand elongation	0.0343816
INO80	methylation	0.0343816
INO80	negative regulation of transcription from RNA polymerase II promoter	0.0410048
INO80	nuclear migration	0.0410048
INO80	regulation of transcription from RNA polymerase III promoter	0.0410048
INO80	rRNA processing	0.0410048
INO80	microtubule nucleation	0.0410048
INO80	negative regulation of histone H3-K9 acetylation	0.0410048
INO80	phosphatidylinositol metabolic process	0.0410048
INO80	negative regulation of histone H3-K14 acetylation	0.0410048
INO80	histone methylation	0.0410048
INO80	replicative senescence	0.0410048
INO80	regulation of termination of mating projection growth	0.0410048
INO80	positive regulation of phosphatidylserine biosynthetic process by positive regulation of transcription from RNA polymerase II promoter	0.0410048
INO80	positive regulation of phosphatidylcholine biosynthetic process by positive regulation of transcription from RNA polymerase II promoter	0.0410048
INO80	negative regulation of inositol biosynthetic process by negative regulation of transcription from RNA polymerase II promoter	0.0410048
INO80	mitotic cell cycle spindle orientation checkpoint	0.0490961
IES6	mitochondrion inheritance	0.0373966
IES6	barrier septum assembly	0.0373966
IES6	actin filament organization	0.0382992
IES6	cellular response to alkalinity	0.0382992
IES6	mitochondrial DNA replication	0.0382992
IES6	intracellular protein transport	0.0382992
IES6	fungal-type cell wall biogenesis	0.0390533
IES6	vesicle-mediated transport	0.039951
IES6	intracellular signal transduction	0.039951
IES6	cellular amino acid biosynthetic process	0.039951
IES6	endocytic recycling	0.039951
IES6	post-Golgi vesicle-mediated transport	0.039951
IES6	fatty acid metabolic process	0.039951
IES6	nuclear migration along microtubule	0.039951
IES6	adaptation of signaling pathway by response to pheromone involved in conjugation with cellular fusion	0.039951
IES6	actin cytoskeleton organization	0.039951
IES6	endocytosis	0.039951
IES6	endoplasmic reticulum unfolded protein response	0.039951
IES6	exocytosis	0.039951
IES6	maintenance of DNA repeat elements	0.039951
IES6	maturation of SSU-rRNA	0.039951
IES6	microtubule cytoskeleton organization	0.039951
IES6	threonine biosynthetic process	0.039951
IES6	deadenylation-dependent decapping of nuclear-transcribed mRNA	0.039951
IES6	DNA replication, removal of RNA primer	0.039951
IES6	response to acidity	0.039951
