# Supplementary material for: The INO80 chromatin remodeler sustains metabolic stability by promoting TOR signaling and regulating histone acetylation
Source: PLoS Genet. 2018 Feb 20;14(2):e1007216. doi: 10.1371/journal.pgen.1007216 (PMC5834206; doi:10.1371/journal.pgen.1007216)
Supplement: S5 Table — (XLSX) [file pgen.1007216.s017.xlsx]

## Sheet: S5 Table
S5 Table. ChIP-seq datasets uniformly processed for analysis in this study
Sample ID	GEO	SRA	Type	Reference
Arp5_1	GSM1590459	SRX851851	ChIP	Xue Y, Van C, Pradhan SK, Su T et al. The Ino80 complex prevents invasion of euchromatin into silent chromatin. Genes Dev 2015 Feb 15;29(4):350-5. PMID: 25691465. DOI: 10.1101/gad.256255.114
Arp5_1	GSM1590458	SRX851850	Input	Xue Y, Van C, Pradhan SK, Su T et al. The Ino80 complex prevents invasion of euchromatin into silent chromatin. Genes Dev 2015 Feb 15;29(4):350-5. PMID: 25691465. DOI: 10.1101/gad.256255.114
H2AK5ac_1	GSM1516404	SRX717367	ChIP	Weiner A, Hsieh TH, Appleboim A, Chen HV et al. High-resolution chromatin dynamics during a yeast stress response. Mol Cell 2015 Apr 16;58(2):371-86. PMID: 25801168. DOI: 10.1016/j.molcel.2015.02.002
H2AK5ac_1	GSM1516568	SRX717530	Input	Weiner A, Hsieh TH, Appleboim A, Chen HV et al. High-resolution chromatin dynamics during a yeast stress response. Mol Cell 2015 Apr 16;58(2):371-86. PMID: 25801168. DOI: 10.1016/j.molcel.2015.02.002
H2AS129ph_1	GSM1516410	SRX717373	ChIP	Weiner A, Hsieh TH, Appleboim A, Chen HV et al. High-resolution chromatin dynamics during a yeast stress response. Mol Cell 2015 Apr 16;58(2):371-86. PMID: 25801168. DOI: 10.1016/j.molcel.2015.02.002
H2AS129ph_1	GSM1516568	SRX717530	Input	Weiner A, Hsieh TH, Appleboim A, Chen HV et al. High-resolution chromatin dynamics during a yeast stress response. Mol Cell 2015 Apr 16;58(2):371-86. PMID: 25801168. DOI: 10.1016/j.molcel.2015.02.002
H2Bub_1	GSM1279933	SRX387218	ChIP	Bonnet J, Wang CY, Baptista T, Vincent SD et al. The SAGA coactivator complex acts on the whole transcribed genome and is required for RNA polymerase II transcription. Genes Dev 2014 Sep 15;28(18):1999-2012. PMID: 25228644. DOI: 10.1101/gad.250225.114
H2Bub_1	GSM1279925	SRX387210	Input	Bonnet J, Wang CY, Baptista T, Vincent SD et al. The SAGA coactivator complex acts on the whole transcribed genome and is required for RNA polymerase II transcription. Genes Dev 2014 Sep 15;28(18):1999-2012. PMID: 25228644. DOI: 10.1101/gad.250225.114
H3K14ac_1	GSM1516416	SRX717379	ChIP	Weiner A, Hsieh TH, Appleboim A, Chen HV et al. High-resolution chromatin dynamics during a yeast stress response. Mol Cell 2015 Apr 16;58(2):371-86. PMID: 25801168. DOI: 10.1016/j.molcel.2015.02.002
H3K14ac_1	GSM1516571	SRX717533	Input	Weiner A, Hsieh TH, Appleboim A, Chen HV et al. High-resolution chromatin dynamics during a yeast stress response. Mol Cell 2015 Apr 16;58(2):371-86. PMID: 25801168. DOI: 10.1016/j.molcel.2015.02.002
H3K18ac_1	GSM1516422	SRX717385	ChIP	Weiner A, Hsieh TH, Appleboim A, Chen HV et al. High-resolution chromatin dynamics during a yeast stress response. Mol Cell 2015 Apr 16;58(2):371-86. PMID: 25801168. DOI: 10.1016/j.molcel.2015.02.002
H3K18ac_1	GSM1516603	SRX717552	Input	Weiner A, Hsieh TH, Appleboim A, Chen HV et al. High-resolution chromatin dynamics during a yeast stress response. Mol Cell 2015 Apr 16;58(2):371-86. PMID: 25801168. DOI: 10.1016/j.molcel.2015.02.002
H3K23ac_1	GSM1516428	SRX717391	ChIP	Weiner A, Hsieh TH, Appleboim A, Chen HV et al. High-resolution chromatin dynamics during a yeast stress response. Mol Cell 2015 Apr 16;58(2):371-86. PMID: 25801168. DOI: 10.1016/j.molcel.2015.02.002
H3K23ac_1	GSM1516603	SRX717552	Input	Weiner A, Hsieh TH, Appleboim A, Chen HV et al. High-resolution chromatin dynamics during a yeast stress response. Mol Cell 2015 Apr 16;58(2):371-86. PMID: 25801168. DOI: 10.1016/j.molcel.2015.02.002
H3K27ac_1	GSM1516434	SRX717397	ChIP	Weiner A, Hsieh TH, Appleboim A, Chen HV et al. High-resolution chromatin dynamics during a yeast stress response. Mol Cell 2015 Apr 16;58(2):371-86. PMID: 25801168. DOI: 10.1016/j.molcel.2015.02.002
H3K27ac_1	GSM1516603	SRX717552	Input	Weiner A, Hsieh TH, Appleboim A, Chen HV et al. High-resolution chromatin dynamics during a yeast stress response. Mol Cell 2015 Apr 16;58(2):371-86. PMID: 25801168. DOI: 10.1016/j.molcel.2015.02.002
H3K36me1_1	GSM1516440	SRX717403	ChIP	Weiner A, Hsieh TH, Appleboim A, Chen HV et al. High-resolution chromatin dynamics during a yeast stress response. Mol Cell 2015 Apr 16;58(2):371-86. PMID: 25801168. DOI: 10.1016/j.molcel.2015.02.002
H3K36me1_1	GSM1516608	SRX717557	Input	Weiner A, Hsieh TH, Appleboim A, Chen HV et al. High-resolution chromatin dynamics during a yeast stress response. Mol Cell 2015 Apr 16;58(2):371-86. PMID: 25801168. DOI: 10.1016/j.molcel.2015.02.002
H3K36me2_1	GSM1516446	SRX717409	ChIP	Weiner A, Hsieh TH, Appleboim A, Chen HV et al. High-resolution chromatin dynamics during a yeast stress response. Mol Cell 2015 Apr 16;58(2):371-86. PMID: 25801168. DOI: 10.1016/j.molcel.2015.02.002
H3K36me2_1	GSM1516608	SRX717557	Input	Weiner A, Hsieh TH, Appleboim A, Chen HV et al. High-resolution chromatin dynamics during a yeast stress response. Mol Cell 2015 Apr 16;58(2):371-86. PMID: 25801168. DOI: 10.1016/j.molcel.2015.02.002
H3K36me3_1	GSM1516452	SRX717415	ChIP	Weiner A, Hsieh TH, Appleboim A, Chen HV et al. High-resolution chromatin dynamics during a yeast stress response. Mol Cell 2015 Apr 16;58(2):371-86. PMID: 25801168. DOI: 10.1016/j.molcel.2015.02.002
H3K36me3_1	GSM1516608	SRX717557	Input	Weiner A, Hsieh TH, Appleboim A, Chen HV et al. High-resolution chromatin dynamics during a yeast stress response. Mol Cell 2015 Apr 16;58(2):371-86. PMID: 25801168. DOI: 10.1016/j.molcel.2015.02.002
H3K4ac_1	GSM1516458	SRX717421	ChIP	Weiner A, Hsieh TH, Appleboim A, Chen HV et al. High-resolution chromatin dynamics during a yeast stress response. Mol Cell 2015 Apr 16;58(2):371-86. PMID: 25801168. DOI: 10.1016/j.molcel.2015.02.002
H3K4ac_1	GSM1516571	SRX717533	Input	Weiner A, Hsieh TH, Appleboim A, Chen HV et al. High-resolution chromatin dynamics during a yeast stress response. Mol Cell 2015 Apr 16;58(2):371-86. PMID: 25801168. DOI: 10.1016/j.molcel.2015.02.002
H3K4me1_1	GSM1516464	SRX717427	ChIP	Weiner A, Hsieh TH, Appleboim A, Chen HV et al. High-resolution chromatin dynamics during a yeast stress response. Mol Cell 2015 Apr 16;58(2):371-86. PMID: 25801168. DOI: 10.1016/j.molcel.2015.02.002
H3K4me1_1	GSM1516577	SRX717536	Input	Weiner A, Hsieh TH, Appleboim A, Chen HV et al. High-resolution chromatin dynamics during a yeast stress response. Mol Cell 2015 Apr 16;58(2):371-86. PMID: 25801168. DOI: 10.1016/j.molcel.2015.02.002
H3K4me2_1	GSM1516470	SRX717433	ChIP	Weiner A, Hsieh TH, Appleboim A, Chen HV et al. High-resolution chromatin dynamics during a yeast stress response. Mol Cell 2015 Apr 16;58(2):371-86. PMID: 25801168. DOI: 10.1016/j.molcel.2015.02.002
H3K4me2_1	GSM1516577	SRX717536	Input	Weiner A, Hsieh TH, Appleboim A, Chen HV et al. High-resolution chromatin dynamics during a yeast stress response. Mol Cell 2015 Apr 16;58(2):371-86. PMID: 25801168. DOI: 10.1016/j.molcel.2015.02.002
H3K4me3_1	GSM1590454	SRX851846	ChIP	Xue Y, Van C, Pradhan SK, Su T et al. The Ino80 complex prevents invasion of euchromatin into silent chromatin. Genes Dev 2015 Feb 15;29(4):350-5. PMID: 25691465. DOI: 10.1101/gad.256255.114
H3K4me3_1	GSM1590452	SRX851844	Input	Xue Y, Van C, Pradhan SK, Su T et al. The Ino80 complex prevents invasion of euchromatin into silent chromatin. Genes Dev 2015 Feb 15;29(4):350-5. PMID: 25691465. DOI: 10.1101/gad.256255.114
H3K4me3_2	GSM1516476	SRX717439	ChIP	Weiner A, Hsieh TH, Appleboim A, Chen HV et al. High-resolution chromatin dynamics during a yeast stress response. Mol Cell 2015 Apr 16;58(2):371-86. PMID: 25801168. DOI: 10.1016/j.molcel.2015.02.002
H3K4me3_2	GSM1516577	SRX717536	Input	Weiner A, Hsieh TH, Appleboim A, Chen HV et al. High-resolution chromatin dynamics during a yeast stress response. Mol Cell 2015 Apr 16;58(2):371-86. PMID: 25801168. DOI: 10.1016/j.molcel.2015.02.002
H3K4me3_3	GSM1288402	SRX390618	ChIP	Thornton JL, Westfield GH, Takahashi YH, Cook M et al. Context dependency of Set1/COMPASS-mediated histone H3 Lys4 trimethylation. Genes Dev 2014 Jan 15;28(2):115-20. PMID: 24402317. DOI: 10.1101/gad.232215.113
H3K4me3_3	GSM1288404	SRX390620	ChIP	Thornton JL, Westfield GH, Takahashi YH, Cook M et al. Context dependency of Set1/COMPASS-mediated histone H3 Lys4 trimethylation. Genes Dev 2014 Jan 15;28(2):115-20. PMID: 24402317. DOI: 10.1101/gad.232215.113
H3K4me3_3	GSM1288403	SRX390619	Input	Thornton JL, Westfield GH, Takahashi YH, Cook M et al. Context dependency of Set1/COMPASS-mediated histone H3 Lys4 trimethylation. Genes Dev 2014 Jan 15;28(2):115-20. PMID: 24402317. DOI: 10.1101/gad.232215.113
H3K4me3_4	GSM889100	SRX127918	ChIP	Lee JS, Garrett AS, Yen K, Takahashi YH et al. Codependency of H2B monoubiquitination and nucleosome reassembly on Chd1. Genes Dev 2012 May 1;26(9):914-9. PMID: 22549955. DOI: 10.1101/gad.186841.112
H3K4me3_4	GSM889098	SRX127916	Input	Lee JS, Garrett AS, Yen K, Takahashi YH et al. Codependency of H2B monoubiquitination and nucleosome reassembly on Chd1. Genes Dev 2012 May 1;26(9):914-9. PMID: 22549955. DOI: 10.1101/gad.186841.112
H3K56ac_1	GSM1516482	SRX717445	ChIP	Weiner A, Hsieh TH, Appleboim A, Chen HV et al. High-resolution chromatin dynamics during a yeast stress response. Mol Cell 2015 Apr 16;58(2):371-86. PMID: 25801168. DOI: 10.1016/j.molcel.2015.02.002
H3K56ac_1	GSM1516571	SRX717533	Input	Weiner A, Hsieh TH, Appleboim A, Chen HV et al. High-resolution chromatin dynamics during a yeast stress response. Mol Cell 2015 Apr 16;58(2):371-86. PMID: 25801168. DOI: 10.1016/j.molcel.2015.02.002
H3K79me1_1	GSM1516488	SRX717451	ChIP	Weiner A, Hsieh TH, Appleboim A, Chen HV et al. High-resolution chromatin dynamics during a yeast stress response. Mol Cell 2015 Apr 16;58(2):371-86. PMID: 25801168. DOI: 10.1016/j.molcel.2015.02.002
H3K79me1_1	GSM1516608	SRX717557	Input	Weiner A, Hsieh TH, Appleboim A, Chen HV et al. High-resolution chromatin dynamics during a yeast stress response. Mol Cell 2015 Apr 16;58(2):371-86. PMID: 25801168. DOI: 10.1016/j.molcel.2015.02.002
H3K79me3_1	GSM1516494	SRX717457	ChIP	Weiner A, Hsieh TH, Appleboim A, Chen HV et al. High-resolution chromatin dynamics during a yeast stress response. Mol Cell 2015 Apr 16;58(2):371-86. PMID: 25801168. DOI: 10.1016/j.molcel.2015.02.002
H3K79me3_1	GSM1516556	SRX717519	Input	Weiner A, Hsieh TH, Appleboim A, Chen HV et al. High-resolution chromatin dynamics during a yeast stress response. Mol Cell 2015 Apr 16;58(2):371-86. PMID: 25801168. DOI: 10.1016/j.molcel.2015.02.002
H3K79me3_2	GSM1590453	SRX851845	ChIP	Xue Y, Van C, Pradhan SK, Su T et al. The Ino80 complex prevents invasion of euchromatin into silent chromatin. Genes Dev 2015 Feb 15;29(4):350-5. PMID: 25691465. DOI: 10.1101/gad.256255.114
H3K79me3_2	GSM1590452	SRX851844	Input	Xue Y, Van C, Pradhan SK, Su T et al. The Ino80 complex prevents invasion of euchromatin into silent chromatin. Genes Dev 2015 Feb 15;29(4):350-5. PMID: 25691465. DOI: 10.1101/gad.256255.114
H3K79me3_3	GSM889099	SRX127917	ChIP	Lee JS, Garrett AS, Yen K, Takahashi YH et al. Codependency of H2B monoubiquitination and nucleosome reassembly on Chd1. Genes Dev 2012 May 1;26(9):914-9. PMID: 22549955. DOI: 10.1101/gad.186841.112
H3K79me3_3	GSM889098	SRX127916	Input	Lee JS, Garrett AS, Yen K, Takahashi YH et al. Codependency of H2B monoubiquitination and nucleosome reassembly on Chd1. Genes Dev 2012 May 1;26(9):914-9. PMID: 22549955. DOI: 10.1101/gad.186841.112
H3K9ac_1	GSM1516500	SRX717463	ChIP	Weiner A, Hsieh TH, Appleboim A, Chen HV et al. High-resolution chromatin dynamics during a yeast stress response. Mol Cell 2015 Apr 16;58(2):371-86. PMID: 25801168. DOI: 10.1016/j.molcel.2015.02.002
H3K9ac_1	GSM1516571	SRX717533	Input	Weiner A, Hsieh TH, Appleboim A, Chen HV et al. High-resolution chromatin dynamics during a yeast stress response. Mol Cell 2015 Apr 16;58(2):371-86. PMID: 25801168. DOI: 10.1016/j.molcel.2015.02.002
H3K9ac_2	GSM1279929	SRX387214	ChIP	Bonnet J, Wang CY, Baptista T, Vincent SD et al. The SAGA coactivator complex acts on the whole transcribed genome and is required for RNA polymerase II transcription. Genes Dev 2014 Sep 15;28(18):1999-2012. PMID: 25228644. DOI: 10.1101/gad.250225.114
H3K9ac_2	GSM1279930	SRX387215	ChIP	Bonnet J, Wang CY, Baptista T, Vincent SD et al. The SAGA coactivator complex acts on the whole transcribed genome and is required for RNA polymerase II transcription. Genes Dev 2014 Sep 15;28(18):1999-2012. PMID: 25228644. DOI: 10.1101/gad.250225.114
H3K9ac_2	GSM1437203	SRX652792	Input	Bonnet J, Wang CY, Baptista T, Vincent SD et al. The SAGA coactivator complex acts on the whole transcribed genome and is required for RNA polymerase II transcription. Genes Dev 2014 Sep 15;28(18):1999-2012. PMID: 25228644. DOI: 10.1101/gad.250225.114
H3K9ac_3	GSM1499591	SRX695972	ChIP	Dutta A, Gogol M, Kim JH, Smolle M et al. Swi/Snf dynamics on stress-responsive genes is governed by competitive bromodomain interactions. Genes Dev 2014 Oct 15;28(20):2314-30. PMID: 25319830. DOI: 10.1101/gad.243584.114
H3K9ac_3	GSM1499592	SRX695973	ChIP	Dutta A, Gogol M, Kim JH, Smolle M et al. Swi/Snf dynamics on stress-responsive genes is governed by competitive bromodomain interactions. Genes Dev 2014 Oct 15;28(20):2314-30. PMID: 25319830. DOI: 10.1101/gad.243584.114
H3K9ac_3	GSM1499599	SRX695980	Input	Dutta A, Gogol M, Kim JH, Smolle M et al. Swi/Snf dynamics on stress-responsive genes is governed by competitive bromodomain interactions. Genes Dev 2014 Oct 15;28(20):2314-30. PMID: 25319830. DOI: 10.1101/gad.243584.114
H3K9ac_3	GSM1499600	SRX695981	Input	Dutta A, Gogol M, Kim JH, Smolle M et al. Swi/Snf dynamics on stress-responsive genes is governed by competitive bromodomain interactions. Genes Dev 2014 Oct 15;28(20):2314-30. PMID: 25319830. DOI: 10.1101/gad.243584.114
H3S10ph_1	GSM1516506	SRX717469	ChIP	Weiner A, Hsieh TH, Appleboim A, Chen HV et al. High-resolution chromatin dynamics during a yeast stress response. Mol Cell 2015 Apr 16;58(2):371-86. PMID: 25801168. DOI: 10.1016/j.molcel.2015.02.002
H3S10ph_1	GSM1516577	SRX717536	Input	Weiner A, Hsieh TH, Appleboim A, Chen HV et al. High-resolution chromatin dynamics during a yeast stress response. Mol Cell 2015 Apr 16;58(2):371-86. PMID: 25801168. DOI: 10.1016/j.molcel.2015.02.002
H4ac_penta	GSM1640272	SRX964192	ChIP	McKnight JN, Boerma JW, Breeden LL, Tsukiyama T. Global Promoter Targeting of a Conserved Lysine Deacetylase for Transcriptional Shutoff during Quiescence Entry. Mol Cell 2015 Sep 3;59(5):732-43. PMID: 26300265. DOI: 10.1016/j.molcel.2015.07.014
H4ac_penta	GSM1640281	SRX964201	ChIP	McKnight JN, Boerma JW, Breeden LL, Tsukiyama T. Global Promoter Targeting of a Conserved Lysine Deacetylase for Transcriptional Shutoff during Quiescence Entry. Mol Cell 2015 Sep 3;59(5):732-43. PMID: 26300265. DOI: 10.1016/j.molcel.2015.07.014
H4ac_penta	GSM1640273	SRX964193	Input	McKnight JN, Boerma JW, Breeden LL, Tsukiyama T. Global Promoter Targeting of a Conserved Lysine Deacetylase for Transcriptional Shutoff during Quiescence Entry. Mol Cell 2015 Sep 3;59(5):732-43. PMID: 26300265. DOI: 10.1016/j.molcel.2015.07.014
H4ac_penta	GSM1640282	SRX964202	Input	McKnight JN, Boerma JW, Breeden LL, Tsukiyama T. Global Promoter Targeting of a Conserved Lysine Deacetylase for Transcriptional Shutoff during Quiescence Entry. Mol Cell 2015 Sep 3;59(5):732-43. PMID: 26300265. DOI: 10.1016/j.molcel.2015.07.014
H4K12ac_1	GSM1516512	SRX717475	ChIP	Weiner A, Hsieh TH, Appleboim A, Chen HV et al. High-resolution chromatin dynamics during a yeast stress response. Mol Cell 2015 Apr 16;58(2):371-86. PMID: 25801168. DOI: 10.1016/j.molcel.2015.02.002
H4K12ac_1	GSM1516607	SRX717556	Input	Weiner A, Hsieh TH, Appleboim A, Chen HV et al. High-resolution chromatin dynamics during a yeast stress response. Mol Cell 2015 Apr 16;58(2):371-86. PMID: 25801168. DOI: 10.1016/j.molcel.2015.02.002
H4K16ac_1	GSM1516518	SRX717481	ChIP	Weiner A, Hsieh TH, Appleboim A, Chen HV et al. High-resolution chromatin dynamics during a yeast stress response. Mol Cell 2015 Apr 16;58(2):371-86. PMID: 25801168. DOI: 10.1016/j.molcel.2015.02.002
H4K16ac_1	GSM1516559	SRX717522	Input	Weiner A, Hsieh TH, Appleboim A, Chen HV et al. High-resolution chromatin dynamics during a yeast stress response. Mol Cell 2015 Apr 16;58(2):371-86. PMID: 25801168. DOI: 10.1016/j.molcel.2015.02.002
H4K20me1_1	GSM1516524	SRX717487	ChIP	Weiner A, Hsieh TH, Appleboim A, Chen HV et al. High-resolution chromatin dynamics during a yeast stress response. Mol Cell 2015 Apr 16;58(2):371-86. PMID: 25801168. DOI: 10.1016/j.molcel.2015.02.002
H4K20me1_1	GSM1516559	SRX717522	Input	Weiner A, Hsieh TH, Appleboim A, Chen HV et al. High-resolution chromatin dynamics during a yeast stress response. Mol Cell 2015 Apr 16;58(2):371-86. PMID: 25801168. DOI: 10.1016/j.molcel.2015.02.002
H4K5ac_1	GSM1516530	SRX717493	ChIP	Weiner A, Hsieh TH, Appleboim A, Chen HV et al. High-resolution chromatin dynamics during a yeast stress response. Mol Cell 2015 Apr 16;58(2):371-86. PMID: 25801168. DOI: 10.1016/j.molcel.2015.02.002
H4K5ac_1	GSM1516607	SRX717556	Input	Weiner A, Hsieh TH, Appleboim A, Chen HV et al. High-resolution chromatin dynamics during a yeast stress response. Mol Cell 2015 Apr 16;58(2):371-86. PMID: 25801168. DOI: 10.1016/j.molcel.2015.02.002
H4K8ac_1	GSM1516536	SRX717499	ChIP	Weiner A, Hsieh TH, Appleboim A, Chen HV et al. High-resolution chromatin dynamics during a yeast stress response. Mol Cell 2015 Apr 16;58(2):371-86. PMID: 25801168. DOI: 10.1016/j.molcel.2015.02.002
H4K8ac_1	GSM1516607	SRX717556	Input	Weiner A, Hsieh TH, Appleboim A, Chen HV et al. High-resolution chromatin dynamics during a yeast stress response. Mol Cell 2015 Apr 16;58(2):371-86. PMID: 25801168. DOI: 10.1016/j.molcel.2015.02.002
H4R3me1_1	GSM1516542	SRX717505	ChIP	Weiner A, Hsieh TH, Appleboim A, Chen HV et al. High-resolution chromatin dynamics during a yeast stress response. Mol Cell 2015 Apr 16;58(2):371-86. PMID: 25801168. DOI: 10.1016/j.molcel.2015.02.002
H4R3me1_1	GSM1516556	SRX717519	Input	Weiner A, Hsieh TH, Appleboim A, Chen HV et al. High-resolution chromatin dynamics during a yeast stress response. Mol Cell 2015 Apr 16;58(2):371-86. PMID: 25801168. DOI: 10.1016/j.molcel.2015.02.002
H4R3me2s_1	GSM1516548	SRX717511	ChIP	Weiner A, Hsieh TH, Appleboim A, Chen HV et al. High-resolution chromatin dynamics during a yeast stress response. Mol Cell 2015 Apr 16;58(2):371-86. PMID: 25801168. DOI: 10.1016/j.molcel.2015.02.002
H4R3me2s_1	GSM1516559	SRX717522	Input	Weiner A, Hsieh TH, Appleboim A, Chen HV et al. High-resolution chromatin dynamics during a yeast stress response. Mol Cell 2015 Apr 16;58(2):371-86. PMID: 25801168. DOI: 10.1016/j.molcel.2015.02.002
Htz1_1	GSM1516554	SRX717517	ChIP	Weiner A, Hsieh TH, Appleboim A, Chen HV et al. High-resolution chromatin dynamics during a yeast stress response. Mol Cell 2015 Apr 16;58(2):371-86. PMID: 25801168. DOI: 10.1016/j.molcel.2015.02.002
Htz1_1	GSM1516568	SRX717530	Input	Weiner A, Hsieh TH, Appleboim A, Chen HV et al. High-resolution chromatin dynamics during a yeast stress response. Mol Cell 2015 Apr 16;58(2):371-86. PMID: 25801168. DOI: 10.1016/j.molcel.2015.02.002
Htz1_2	GSM1308195	SRX433134	ChIP	Gu M, Naiyachit Y, Wood TJ, Millar CB. H2A.Z marks antisense promoters and has positive effects on antisense transcript levels in budding yeast. BMC Genomics 2015 Feb 19;16:99. PMID: 25765960. DOI: 10.1186/s12864-015-1247-4
Htz1_2	GSM1308196	SRX433135	ChIP	Gu M, Naiyachit Y, Wood TJ, Millar CB. H2A.Z marks antisense promoters and has positive effects on antisense transcript levels in budding yeast. BMC Genomics 2015 Feb 19;16:99. PMID: 25765960. DOI: 10.1186/s12864-015-1247-4
Htz1_2	GSM1308200	SRX433139	Input	Gu M, Naiyachit Y, Wood TJ, Millar CB. H2A.Z marks antisense promoters and has positive effects on antisense transcript levels in budding yeast. BMC Genomics 2015 Feb 19;16:99. PMID: 25765960. DOI: 10.1186/s12864-015-1247-4
