# Supplementary material for: The INO80 chromatin remodeler sustains metabolic stability by promoting TOR signaling and regulating histone acetylation
Source: PLoS Genet. 2018 Feb 20;14(2):e1007216. doi: 10.1371/journal.pgen.1007216 (PMC5834206; doi:10.1371/journal.pgen.1007216)
Supplement: S6 Table — (XLSX) [file pgen.1007216.s018.xlsx]

## Sheet: S6 Table
S6 Table. Network density of significant interactions of test strains in the histone acetyl transferases included and INO80 subunits query strains in untreated or rapamycin differential conditions. "All Tests" serves as a background benchmark.
Untreated
	All Tests	SAGA	NuA4	Hat1-Hat2	Rtt109	SAS
Network Density (Positive)	0.044	0.068	0.037	0.071	0.051	0.043
Network Density (Negative)	0.058	0.051	0.07	0	0.034	0.064
Network Density (All)	0.102	0.118	0.107	0.071	0.085	0.106
p-value (Monte-Carlo randomization test)		0.2418	0.4015	0.5172	0.5452	0.4001
Rapamycin Differential
	All Tests	SAGA	NuA4	Hat1-Hat2	Rtt109	SAS
Network Density (Positive)	0.044	0.055	0.042	0	0.02	0.049
Network Density (Negative)	0.049	0.091	0.034	0	0.1	0.024
Network Density (All)	0.093	0.145	0.076	0	0.12	0.073
p-value (Monte-Carlo randomization test)		0.002595	0.7385	0.9401	0.2437	0.6255
