# Supplementary material for: The INO80 chromatin remodeler sustains metabolic stability by promoting TOR signaling and regulating histone acetylation
Source: PLoS Genet. 2018 Feb 20;14(2):e1007216. doi: 10.1371/journal.pgen.1007216 (PMC5834206; doi:10.1371/journal.pgen.1007216)
Supplement: S7 Table — (XLSX) [file pgen.1007216.s019.xlsx]

## Sheet: S7 Table
S7 Table. GO Term enrichments among test strains that significantly interact with the expanded IES6 metabolic query genetic module
Gene Ontology Term (Biological Process)	FDR-adjusted p-value
negative regulation of Ras protein signal transduction	0.0345293
intracellular signal transduction	0.0345293
maintenance of DNA repeat elements	0.0345293
threonine biosynthetic process	0.0345293
endocytosis	0.0345293
barrier septum assembly	0.0345293
mitochondrion inheritance	0.0345293
cellular response to alkalinity	0.0345293
positive regulation of catalytic activity	0.0345293
mitochondrial DNA replication	0.0345293
endonucleolytic cleavage to generate mature 3'-end of SSU-rRNA from (SSU-rRNA, 5.8S rRNA, LSU-rRNA)	0.0345293
regulation of GTPase activity	0.0345293
cellular amino acid biosynthetic process	0.0418333
intracellular protein transport	0.0418333
fungal-type cell wall biogenesis	0.0443338
leading strand elongation	0.0443338
mitochondria-nucleus signaling pathway	0.0443338
phospholipid transport	0.0443338
negative regulation of transcription from RNA polymerase I promoter	0.0443338
small GTPase mediated signal transduction	0.0443338
