# Supplementary material for: The INO80 chromatin remodeler sustains metabolic stability by promoting TOR signaling and regulating histone acetylation
Source: PLoS Genet. 2018 Feb 20;14(2):e1007216. doi: 10.1371/journal.pgen.1007216 (PMC5834206; doi:10.1371/journal.pgen.1007216)
Supplement: S8 Table — (XLSX) [file pgen.1007216.s020.xlsx]

## Sheet: S8 Table
S8 Table. Lists of genes in pathways utilized in this study
Corresponding Figure:	Fig 6.	Fig 7b.	Fig 7b.	Fig 7b, 8a.	Fig 7b.
Source:	Manually curated from literature	B. Scherens, A. Feller, F. Vierendeels, F. Messenguy, E. Dubois, FEMS Yeast Res. 6, 777–791 (2006). PMID: 16879428. DOI: 10.1111/j.1567-1364.2006.00060.x. Supplemental Table 1.	A. Gasch et al., Mol. Biol. Cell 11, 4241–4257 (2000). PMID: 11102521. DOI: 10.1091/mbc.11.12.4241. Online supplement to Figure 7.	http://ribosome.med.miyazaki-u.ac.jp/rpg.cgi?mode=orglist&org=Saccharomyces%20cerevisiae	P. Jorgensen, Genes Dev. 18, 2491–2505 (2004). PMID: 15466158. DOI: 10.1101/gad.1228804. Supplemental Table 1.
	TOR pathway	Nitrogen responsive genes	MSN2/4 regulated genes	RP genes	Ribosome biogenesis
	YOL067C	YAL012W	YPL170W	YGR214W	YHR169W
	YNL006W	YAL023C	YGR255C	YLR048W	YDL153C
	YGL252C	YAL038W	YHR028C	YGL123W	YKL078W
	YNL076W	YAR071W	YAL060W	YNL178W	YPL193W
	YBL103C	YAR073W	YMR258C	YLR441C	YDR021W
	YER177W	YAR075W	YJR066W	YML063W	YOL144W
	YJR090C	YBL001C	YGR281W	YJR145C	YIR012W
	YDR099W	YBL032W	YGR022C	YHR203C	YGR095C
	YMR028W	YBL042C	YNL045W	YJR123W	YHR069C
	YPR040W	YBL049W	YDL023C	YPL090C	YGR195W
	YGL190C	YBL064C	YDL022W	YBR181C	YHR065C
	YDR075W	YBL072C	YKL035W	YOR096W	YPR112C
	YNL201C	YBL076C	YML070W	YNL096C	YHR062C
	YBL046W	YBL092W	YKL036C	YBL072C	YOR001W
	YCR005C	YBR031W	YMR152W	YER102W	YHR085W
	YEL071W	YBR048W	YDR129C	YPL081W	YCL031C
	YNR001C	YBR068C	YMR261C	YBR189W	YAL025C
	YLR304C	YBR069C	YGL259W	YOR293W	YNL112W
	YNL037C	YBR072W	YAR027W	YMR230W	YGR245C
	YOR136W	YBR084C-A	YLR142W	YDR025W	YLR175W
	YNL229C	YBR085C-A	YBR105C	YBR048W	YDR060W
	YER040W	YBR115C	YDL024C	YOR369C	YER006W
	YFL021W	YBR121C	YMR251W-A	YDR064W	YLR009W
	YJL141C	YBR139W	YMR251W	YCR031C	YBR267W
	YPR023C	YBR149W	YFR053C	YJL191W	YHR089C
	YDR223W	YBR181C	YDR505C	YOL040C	YPL012W
	YHR205W	YBR187W	YHR139C	YJL190C	YGR103W
	YDR005C	YBR189W	YER096W	YLR367W	YOR056C
	YOR370C	YBR191W	YNL194C	YMR143W	YKL009W
	YJR066W	YBR191W-A	YMR169C	YDL083C	YPL093W
	YPL180W	YBR196C	YPR172W	YML024W	YHR052W
	YHR186C	YBR208C	YPL196W	YDR447C	YNL061W
	YNL135C	YBR248C	YOL151W	YDR450W	YNL075W
	YKL203C	YBR249C	YDR453C	YML026C	YGL120C
	YDL134C	YBR287W	YDR513W	YOL121C	YDR324C
	YDL188C	YBR291C	YMR173W	YNL302C	YDR101C
	YKL062W	YCL009C	YMR173W-A	YHL015W	YDL014W
	YAL016W	YCL025C	YNL134C	YKR057W	YMR049C
	YMR037C	YCL030C	YML131W	YJL136C	YER126C
	YOR014W	YCL035C	YGR209C	YGR118W	YGR145W
	YDR169C	YCL037C	YOL150C	YPR132W	YHR196W
	YER088C	YCL038C	YBL064C	YER074W	YPR144C
	YBL054W	YCR024C-A	YBL064C	YIL069C	YNL182C
	YGR002C	YCR031C	YKR076W	YGR027C	YOR145C
	YNL136W	YCR053W	YMR090W	YLR333C	YLR196W
	YJR082C	YDL007W	YIR038C	YGL189C	YMR229C
	YFL039C	YDL061C	YIR037W	YER131W	YGR162W
	YFL024C	YDL075W	YDL124W	YKL156W	YMR290C
	YNL107W	YDL082W	YDR533C	YHR021C	YLR276C
	YHR090C	YDL083C	YJR104C	YLR167W	YLL008W
	YOR244W	YDL097C	YDR512C	YOR167C	YLR449W
	YLR403W	YDL130W	YGR008C	YLR264W	YKL082C
	YJL081C	YDL131W	YKL103C	YLR388W	YOR206W
	YLR223C	YDL136W	YNL274C	YDL061C	YCL059C
	YDR359C	YDL169C	YDL021W	YLR287C-A	YMR093W
	YPR034W	YDL171C	YHR209W	YOR182C	YJL109C
	YEL018W	YDL182W	YIL087C	YOR063W	YEL026W
	YHR099W	YDL191W	YLL023C	YBR031W	YDR496C
	YPL235W	YDL210W	YKL150W	YDR012W	YPL043W
	YPR104C	YDL215C	YPL004C	YPL131W	YDR299W
	YDR190C	YDL229W	YIR039C	YML073C	YPL217C
	YNL216W	YDR025W	YFL014W	YLR448W	YKR081C
	YDR174W	YDR032C	YBR285W	YGL076C	YCR072C
	YAL013W	YDR037W	YML042W	YPL198W	YML093W
	YDL076C	YDR050C	YJR008W	YHL033C	YBR247C
	YBR095C	YDR064W	YNR002C	YLL045C	YOL077C
	YKL185W	YDR070C	YPL223C	YFR031C-A	YPR016C
	YNL330C	YDR090C	YNL195C	YIL018W	YCR057C
	YPL139C	YDR091C	YGR256W	YGL147C	YDR091C
	YIL084C	YDR127W	YJL163C	YNL067W	YLR002C
	YPL181W	YDR158W	YGL121C	YLR075W	YOL010W
	YOL004W	YDR211W	YNL200C	YPL220W	YKL143W
	YNL097C	YDR234W	YKL151C	YGL135W	YLL011W
	YMR263W	YDR237W	YPL186C	YPR102C	YNL002C
	YDR207C	YDR238C	YDR070C	YGR085C	YPR137W
	YOR210W	YDR276C	YDL204W	YEL054C	YJR002W
	YPR187W	YDR321W	YML128C	YDR418W	YPL126W
	YHR143W-A	YDR322C-A	YJR096W	YDL082W	YKL172W
	YKR025W	YDR341C	YPL230W	YMR142C	YER082C
	YOR207C	YDR354W	YLR178C	YIL133C	YNL175C
	YPR190C	YDR384C	YKL091C	YNL069C	YHR066W
	YNL113W	YDR385W	YLR270W	YKL006W	YMR116C
	YKL144C	YDR398W	YGR019W	YHL001W	YHR170W
	YOR116C	YDR408C	YMR196W	YLR029C	YKL014C
	YDR045C	YDR418W	YMR110C	YMR121C	YGR081C
	YOR224C	YDR447C	YBL078C	YKL180W	YOR078W
	YBR154C	YDR450W	YIL107C	YJL177W	YHR088W
	YNR003C	YDR454C	YBR072W	YOL120C	YCL054W
	YPR110C	YDR471W	YER079W	YNL301C	YOR272W
	YDL150W	YDR500C	YGR043C	YMR242C	YDL148C
	YNL151C	YDR502C	YMR174C	YOR312C	YDR398W
	YJL011C	YDR508C	YMR107W	YBR084C-A	YNL308C
	YKL125W	YDR513W	YGR201C	YBL027W	YJL069C
	YFL033C	YDR525W-A	YMR175W	YBR191W	YKL099C
	YIL035C	YDR529C	YKL026C	YPL079W	YOR361C
	YOR061W	YEL026W	YHR096C	YLR061W	YDR449C
	YGL019W	YEL040W	YER121W	YFL034C-A	YDR312W
	YOR039W	YEL046C	YBR287W	YBL087C	YNL110C
	YOL078W	YEL054C	YOR220W	YER117W	YGR155W
	YMR068W	YEL060C	YGL156W	YOL127W	YPL211W
	YER093C	YEL063C	YOL083W	YGL031C	YKR024C
	YJL058C	YER030W	YOR289W	YGR148C	YER002W
	YBR270C	YER036C	YOL071W	YLR344W	YER127W
	YJL164C	YER037W	YMR181C	YGR034W	YFR001W
	YPL203W	YER052C	YNL015W	YHR010W	YLR222C
	YKL166C	YER055C	YBR056W	YDR471W	YMR128W
	YIL033C	YER056C-A	YBR026C	YGL103W	YDR432W
	YOR295W	YER062C	YCL040W	YFR032C-A	YDL060W
	YBL025W	YER069W	YCL042W	YGL030W	YGL111W
	YLR141W	YER074W	YGL037C	YDL075W	YAL035W
	YMR270C	YER081W	YBR126C	YLR406C	YLR074C
	YER148W	YER086W	YOR161C	YBL092W	YDL031W
	YBL014C	YER091C	YER150W	YER056C-A	YJL033W
	YJL025W	YER102W	YHR104W	YIL052C	YCL037C
	YML043C	YER110C	YBR053C	YDL191W	YML074C
	YNL102W	YER117W	YGR088W	YDL136W	YLR409C
	YBL035C	YER131W	YMR250W	YPL143W	YBL004W
	YIR008C	YER165W	YGR248W	YOR234C	YDL213C
	YKL045W	YFL014W	YDR001C	YMR194W	YPL266W
		YFL021W	YHL021C	YPL249C-A	YMR310C
		YFL022C	YDR074W	YNL162W	YDR087C
		YFL034C-A	YLR258W	YHR141C	YLR197W
		YFR030W	YML100W	YLR185W	YHR148W
		YFR032C-A	YMR105C	YDR500C	YOL041C
		YFR053C	YBR230C	YPR043W	YLR129W
		YFR055W	YPL087W	YJR094W-A	YNL132W
		YGL009C	YPR184W	YLR325C	YGL171W
		YGL026C	YBR139W	YJL189W	YNR053C
		YGL029W	YMR297W	YIL148W	YGR159C
		YGL030W	YCL035C	YKR094C	YMR131C
		YGL031C	YBR149W	YDL184C	YGR211W
		YGL032C	YMR170C	YDL133C-A	YIL104C
		YGL037C	YLR327C	YLR340W	YHR197W
		YGL076C	YML004C	YDL081C	YDR083W
		YGL121C	YPR160W	YDL130W	YGL029W
		YGL123W	YOR120W	YOL039W	YNR038W
		YGL125W	YPL154C		YJL050W
		YGL135W	YPR098C		YJL010C
		YGL148W	YNL160W		YDL208W
		YGL184C	YJL017W		YPR169W
		YGL189C	YJL015C		YLR336C
		YGL234W	YBR116C		YOR004W
		YGL255W	YBR117C		YNR054C
		YGR008C	YPR127W		YMR239C
		YGR034W	YOR215C		YLR051C
		YGR055W	YLR290C		YKR092C
		YGR061C	YER067W		YIL091C
		YGR065C	YOL082W
		YGR078C	YOR121C
		YGR118W	YBR062C
		YGR124W	YGR127W
		YGR155W	YJL016W
		YGR185C	YOR173W
		YGR191W	YEL039C
		YGR199W	YHL044W
		YGR200C	YCL052C
		YGR204W	YCR083W
		YGR214W	YDL072C
		YGR251W	YLR202C
		YGR260W	YIL033C
		YGR264C	YBR212W
		YHL016C	YDL223C
		YHL033C	YOR031W
		YHR010W	YKR046C
		YHR019C	YOL084W
		YHR020W	YKL163W
		YHR025W	YOR134W
		YHR101C	YJL161W
		YHR138C	YPL123C
		YHR141C	YGL053W
		YHR183W	YGR111W
		YHR196W	YLR118C
		YHR203C	YLR128W
		YHR208W	YPR067W
		YHR216W	YIL056W
		YIL053W	YML005W
		YIL069C	YPL225W
		YIL087C	YOR338W
		YIL088C	YOR360C
		YIL094C	YNL234W
		YIL121W	YGR282C
		YIL133C	YDL038C
		YIL148W
		YIL164C
		YIL165C
		YIL168W
		YIR027C
		YIR028W
		YIR029W
		YIR031C
		YIR032C
		YIR034C
		YIR038C
		YJL010C
		YJL080C
		YJL121C
		YJL130C
		YJL136C
		YJL172W
		YJL177W
		YJL189W
		YJL190C
		YJL191W
		YJL200C
		YJL212C
		YJR001W
		YJR007W
		YJR010W
		YJR016C
		YJR047C
		YJR094W-A
		YJR096W
		YJR105W
		YJR109C
		YJR123W
		YJR137C
		YJR141W
		YJR145C
		YJR148W
		YJR152W
		YJR153W
		YKL006W
		YKL024C
		YKL056C
		YKL065C
		YKL081W
		YKL103C
		YKL137W
		YKL152C
		YKL156W
		YKL157W
		YKL180W
		YKL181W
		YKL216W
		YKR033C
		YKR034W
		YKR039W
		YKR057W
		YKR069W
		YKR092C
		YKR093W
		YLL026W
		YLL045C
		YLR027C
		YLR038C
		YLR044C
		YLR048W
		YLR061W
		YLR075W
		YLR089C
		YLR092W
		YLR130C
		YLR131C
		YLR134W
		YLR142W
		YLR149C
		YLR155C
		YLR157C
		YLR158C
		YLR160C
		YLR164W
		YLR167W
		YLR178C
		YLR180W
		YLR185W
		YLR197W
		YLR244C
		YLR257W
		YLR287C-A
		YLR291C
		YLR299W
		YLR333C
		YLR340W
		YLR344W
		YLR355C
		YLR359W
		YLR367W
		YLR378C
		YLR388W
		YLR406C
		YLR413W
		YLR432W
		YLR441C
		YLR448W
		YML024W
		YML026C
		YML056C
		YML063W
		YML073C
		YML081C-A
		YML106W
		YMR088C
		YMR120C
		YMR121C
		YMR142C
		YMR143W
		YMR174C
		YMR181C
		YMR195W
		YMR196W
		YMR226C
		YMR230W
		YMR242C
		YMR243C
		YMR251W-A
		YMR256C
		YMR297W
		YMR300C
		YMR308C
		YMR309C
		YNL015W
		YNL067W
		YNL069C
		YNL096C
		YNL098C
		YNL101W
		YNL129W
		YNL142W
		YNL162W
		YNL178W
		YNL209W
		YNL239W
		YNL248C
		YNL256W
		YNL274C
		YNL277W
		YNL301C
		YOL019W
		YOL020W
		YOL039W
		YOL040C
		YOL052C-A
		YOL082W
		YOL108C
		YOL120C
		YOL121C
		YOL143C
		YOR052C
		YOR063W
		YOR096W
		YOR128C
		YOR133W
		YOR167C
		YOR176W
		YOR184W
		YOR197W
		YOR224C
		YOR226C
		YOR234C
		YOR271C
		YOR293W
		YOR303W
		YOR312C
		YOR323C
		YOR348C
		YOR361C
		YOR369C
		YOR374W
		YPL012W
		YPL032C
		YPL048W
		YPL054W
		YPL079W
		YPL081W
		YPL090C
		YPL123C
		YPL131W
		YPL143W
		YPL154C
		YPL160W
		YPL198W
		YPL207W
		YPL220W
		YPL226W
		YPL231W
		YPL237W
		YPL249C-A
		YPL265W
		YPL273W
		YPL274W
		YPR010C
		YPR035W
		YPR041W
		YPR043W
		YPR074C
		YPR098C
		YPR102C
		YPR110C
		YPR132W
		YPR138C
		YPR163C
		YPR194C
