# Supplementary material for: The INO80 chromatin remodeler sustains metabolic stability by promoting TOR signaling and regulating histone acetylation
Source: PLoS Genet. 2018 Feb 20;14(2):e1007216. doi: 10.1371/journal.pgen.1007216 (PMC5834206; doi:10.1371/journal.pgen.1007216)
Supplement: S9 Table — (XLSX) [file pgen.1007216.s021.xlsx]

## Sheet: S9 Table
S9 Table. Mutual exclusivity data generated by cBioPortal for INO80 and mTORC1 subunits
cBioPortal (Version 1.7.1-SNAPSHOT) mutual exclusivity results for INO80 and mTORC1 genes. Datasets with high mutational load in the INO80/mTOR pathway gene sets (>20% altered samples) were used and small datasets (< 50 samples) were excluded. Datasets annotated as provisional were excluded.
hINO80 genes:	INO80, RUVBL1, RUVBL2, ACTL6A, ACTR5, ACTR8, TFPT, INO80E, INO80D, INO80B, INO80C, MCRS1, NFRKB, UCHL5, YY1, ACTB
mTORC1 genes:	MTOR, RPTOR, DEPTOR, MLST8, AKT1S1
hINO80 gene	mTORC1 gene	Log Odds Ratio	FDR-adjusted p-value	Association	cBioPortal Dataset	Pubmed Reference Link
RUVBL2	AKT1S1	Inf	4.85496e-06	Tendency towards co-occurrence(Significant)	Bladder Urothelial Carcinoma (TCGA, Nature 2014)	https://www.ncbi.nlm.nih.gov/pubmed/23636398
TFPT	AKT1S1	4.77068	0.00259087	Tendency towards co-occurrence(Significant)	Bladder Urothelial Carcinoma (TCGA, Nature 2014)	https://www.ncbi.nlm.nih.gov/pubmed/24476821
RUVBL2	AKT1S1	7.23037	2.9638e-21	Tendency towards co-occurrence(Significant)	Breast Cancer (METABRIC, Nature 2012 & Nat Commun 2016)	https://www.ncbi.nlm.nih.gov/pubmed/27161491
ACTL6A	RPTOR	1.20344	0.038536	Tendency towards co-occurrence(Significant)	Breast Cancer (METABRIC, Nature 2012 & Nat Commun 2016)	https://www.ncbi.nlm.nih.gov/pubmed/27161491
ACTL6A	DEPTOR	0.934906	0.00258107	Tendency towards co-occurrence(Significant)	Breast Cancer (METABRIC, Nature 2012 & Nat Commun 2016)	https://www.ncbi.nlm.nih.gov/pubmed/27161491
ACTR5	DEPTOR	1.07985	0.00168455	Tendency towards co-occurrence(Significant)	Breast Cancer (METABRIC, Nature 2012 & Nat Commun 2016)	https://www.ncbi.nlm.nih.gov/pubmed/27161491
TFPT	AKT1S1	5.61827	3.30215e-31	Tendency towards co-occurrence(Significant)	Breast Cancer (METABRIC, Nature 2012 & Nat Commun 2016)	https://www.ncbi.nlm.nih.gov/pubmed/27161491
INO80E	MLST8	4.69504	1.67114e-98	Tendency towards co-occurrence(Significant)	Breast Cancer (METABRIC, Nature 2012 & Nat Commun 2016)	https://www.ncbi.nlm.nih.gov/pubmed/27161491
UCHL5	MLST8	0.642771	0.015041	Tendency towards co-occurrence(Significant)	Breast Cancer (METABRIC, Nature 2012 & Nat Commun 2016)	https://www.ncbi.nlm.nih.gov/pubmed/27161491
RUVBL2	AKT1S1	5.99146	8.06134e-10	Tendency towards co-occurrence(Significant)	Breast Invasive Carcinoma (TCGA, Cell 2015)	https://www.ncbi.nlm.nih.gov/pubmed/26451490
ACTR5	RPTOR	2.08366	0.0122949	Tendency towards co-occurrence(Significant)	Breast Invasive Carcinoma (TCGA, Cell 2015)	https://www.ncbi.nlm.nih.gov/pubmed/26451490
TFPT	AKT1S1	5.39489	1.24852e-12	Tendency towards co-occurrence(Significant)	Breast Invasive Carcinoma (TCGA, Cell 2015)	https://www.ncbi.nlm.nih.gov/pubmed/26451490
INO80E	MLST8	5.0743	4.23671e-32	Tendency towards co-occurrence(Significant)	Breast Invasive Carcinoma (TCGA, Cell 2015)	https://www.ncbi.nlm.nih.gov/pubmed/26451490
RUVBL2	AKT1S1	Inf	2.56744e-05	Tendency towards co-occurrence(Significant)	Breast Invasive Carcinoma (TCGA, Nature 2012)	https://www.ncbi.nlm.nih.gov/pubmed/23000897
TFPT	AKT1S1	6.26411	4.661e-12	Tendency towards co-occurrence(Significant)	Breast Invasive Carcinoma (TCGA, Nature 2012)	https://www.ncbi.nlm.nih.gov/pubmed/23000897
INO80E	MLST8	5.8565	1.68196e-11	Tendency towards co-occurrence(Significant)	Breast Invasive Carcinoma (TCGA, Nature 2012)	https://www.ncbi.nlm.nih.gov/pubmed/23000897
RUVBL2	AKT1S1	6.57809	4.36779e-15	Tendency towards co-occurrence(Significant)	Cancer Cell Line Encyclopedia (Novartis/Broad, Nature 2012)	https://www.ncbi.nlm.nih.gov/pubmed/22460905
ACTL6A	DEPTOR	1.19099	0.00269419	Tendency towards co-occurrence(Significant)	Cancer Cell Line Encyclopedia (Novartis/Broad, Nature 2012)	https://www.ncbi.nlm.nih.gov/pubmed/22460905
ACTR5	DEPTOR	1.45841	0.0265397	Tendency towards co-occurrence(Significant)	Cancer Cell Line Encyclopedia (Novartis/Broad, Nature 2012)	https://www.ncbi.nlm.nih.gov/pubmed/22460905
TFPT	AKT1S1	3.41739	1.68449e-06	Tendency towards co-occurrence(Significant)	Cancer Cell Line Encyclopedia (Novartis/Broad, Nature 2012)	https://www.ncbi.nlm.nih.gov/pubmed/22460905
UCHL5	DEPTOR	1.3033	0.0140245	Tendency towards co-occurrence(Significant)	Cancer Cell Line Encyclopedia (Novartis/Broad, Nature 2012)	https://www.ncbi.nlm.nih.gov/pubmed/22460905
INO80	RPTOR	1.99734	0.00814724	Tendency towards co-occurrence(Significant)	Colorectal Adenocarcinoma (DFCI, Cell Reports 2016)	https://www.ncbi.nlm.nih.gov/pubmed/27149842
INO80C	RPTOR	3.937	0.0328848	Tendency towards co-occurrence(Significant)	Colorectal Adenocarcinoma (DFCI, Cell Reports 2016)	https://www.ncbi.nlm.nih.gov/pubmed/27149842
MCRS1	DEPTOR	4.46097	0.00421107	Tendency towards co-occurrence(Significant)	Colorectal Adenocarcinoma (DFCI, Cell Reports 2016)	https://www.ncbi.nlm.nih.gov/pubmed/27149842
NFRKB	DEPTOR	Inf	0.00463748	Tendency towards co-occurrence(Significant)	Colorectal Adenocarcinoma (Genentech, Nature 2012)	https://www.ncbi.nlm.nih.gov/pubmed/22895193
RUVBL2	AKT1S1	6.43133	0.00115764	Tendency towards co-occurrence(Significant)	Colorectal Adenocarcinoma (TCGA, Nature 2012)	https://www.ncbi.nlm.nih.gov/pubmed/22810696
YY1	RPTOR	Inf	0.0491655	Tendency towards co-occurrence(Significant)	Colorectal Adenocarcinoma (TCGA, Nature 2012)	https://www.ncbi.nlm.nih.gov/pubmed/22810696
RUVBL2	MTOR	3.65713	0.0151189	Tendency towards co-occurrence(Significant)	Merged Cohort of LGG and GBM (TCGA, Cell 2016)	https://www.ncbi.nlm.nih.gov/pubmed/26824661
RUVBL2	AKT1S1	7.86327	1.04479e-16	Tendency towards co-occurrence(Significant)	Merged Cohort of LGG and GBM (TCGA, Cell 2016)	https://www.ncbi.nlm.nih.gov/pubmed/26824661
TFPT	MTOR	3.05897	0.0484439	Tendency towards co-occurrence(Significant)	Merged Cohort of LGG and GBM (TCGA, Cell 2016)	https://www.ncbi.nlm.nih.gov/pubmed/26824661
TFPT	AKT1S1	Inf	1.37437e-16	Tendency towards co-occurrence(Significant)	Merged Cohort of LGG and GBM (TCGA, Cell 2016)	https://www.ncbi.nlm.nih.gov/pubmed/26824661
TFPT	AKT1S1	3.90701	0.000980684	Tendency towards co-occurrence(Significant)	Mutational profiles of metastatic breast cancer (France, 2016)	https://www.ncbi.nlm.nih.gov/pubmed/28027327
INO80E	MLST8	3.65842	0.000108582	Tendency towards co-occurrence(Significant)	Mutational profiles of metastatic breast cancer (France, 2016)	https://www.ncbi.nlm.nih.gov/pubmed/28027327
INO80	MLST8	3.92691	0.00136814	Tendency towards co-occurrence(Significant)	Neuroendocrine Prostate Cancer (Trento/Cornell/Broad 2016)	https://www.ncbi.nlm.nih.gov/pubmed/26855148
RUVBL1	RPTOR	3.39163	6.37152e-07	Tendency towards co-occurrence(Significant)	Neuroendocrine Prostate Cancer (Trento/Cornell/Broad 2016)	https://www.ncbi.nlm.nih.gov/pubmed/26855148
RUVBL1	DEPTOR	3.32675	5.33387e-06	Tendency towards co-occurrence(Significant)	Neuroendocrine Prostate Cancer (Trento/Cornell/Broad 2016)	https://www.ncbi.nlm.nih.gov/pubmed/26855148
RUVBL1	MLST8	2.16428	0.00777619	Tendency towards co-occurrence(Significant)	Neuroendocrine Prostate Cancer (Trento/Cornell/Broad 2016)	https://www.ncbi.nlm.nih.gov/pubmed/26855148
RUVBL1	AKT1S1	2.20727	0.00407544	Tendency towards co-occurrence(Significant)	Neuroendocrine Prostate Cancer (Trento/Cornell/Broad 2016)	https://www.ncbi.nlm.nih.gov/pubmed/26855148
RUVBL2	RPTOR	2.59027	0.00250145	Tendency towards co-occurrence(Significant)	Neuroendocrine Prostate Cancer (Trento/Cornell/Broad 2016)	https://www.ncbi.nlm.nih.gov/pubmed/26855148
RUVBL2	DEPTOR	2.54869	0.00890957	Tendency towards co-occurrence(Significant)	Neuroendocrine Prostate Cancer (Trento/Cornell/Broad 2016)	https://www.ncbi.nlm.nih.gov/pubmed/26855148
RUVBL2	AKT1S1	Inf	2.39134e-11	Tendency towards co-occurrence(Significant)	Neuroendocrine Prostate Cancer (Trento/Cornell/Broad 2016)	https://www.ncbi.nlm.nih.gov/pubmed/26855148
ACTL6A	MTOR	2.29001	0.027124	Tendency towards co-occurrence(Significant)	Neuroendocrine Prostate Cancer (Trento/Cornell/Broad 2016)	https://www.ncbi.nlm.nih.gov/pubmed/26855148
ACTL6A	RPTOR	2.57452	0.000280759	Tendency towards co-occurrence(Significant)	Neuroendocrine Prostate Cancer (Trento/Cornell/Broad 2016)	https://www.ncbi.nlm.nih.gov/pubmed/26855148
ACTL6A	DEPTOR	3.41773	1.82699e-06	Tendency towards co-occurrence(Significant)	Neuroendocrine Prostate Cancer (Trento/Cornell/Broad 2016)	https://www.ncbi.nlm.nih.gov/pubmed/26855148
ACTR5	RPTOR	2.08849	0.00719303	Tendency towards co-occurrence(Significant)	Neuroendocrine Prostate Cancer (Trento/Cornell/Broad 2016)	https://www.ncbi.nlm.nih.gov/pubmed/26855148
ACTR5	DEPTOR	1.78867	0.0199189	Tendency towards co-occurrence(Significant)	Neuroendocrine Prostate Cancer (Trento/Cornell/Broad 2016)	https://www.ncbi.nlm.nih.gov/pubmed/26855148
ACTR5	MLST8	2.48491	0.00128225	Tendency towards co-occurrence(Significant)	Neuroendocrine Prostate Cancer (Trento/Cornell/Broad 2016)	https://www.ncbi.nlm.nih.gov/pubmed/26855148
ACTR5	AKT1S1	1.91447	0.0214709	Tendency towards co-occurrence(Significant)	Neuroendocrine Prostate Cancer (Trento/Cornell/Broad 2016)	https://www.ncbi.nlm.nih.gov/pubmed/26855148
ACTR8	MTOR	2.36712	0.0210781	Tendency towards co-occurrence(Significant)	Neuroendocrine Prostate Cancer (Trento/Cornell/Broad 2016)	https://www.ncbi.nlm.nih.gov/pubmed/26855148
ACTR8	RPTOR	2.69312	0.000151155	Tendency towards co-occurrence(Significant)	Neuroendocrine Prostate Cancer (Trento/Cornell/Broad 2016)	https://www.ncbi.nlm.nih.gov/pubmed/26855148
ACTR8	DEPTOR	3.32675	5.33387e-06	Tendency towards co-occurrence(Significant)	Neuroendocrine Prostate Cancer (Trento/Cornell/Broad 2016)	https://www.ncbi.nlm.nih.gov/pubmed/26855148
ACTR8	MLST8	2.48491	0.00128225	Tendency towards co-occurrence(Significant)	Neuroendocrine Prostate Cancer (Trento/Cornell/Broad 2016)	https://www.ncbi.nlm.nih.gov/pubmed/26855148
ACTR8	AKT1S1	2.20727	0.00407544	Tendency towards co-occurrence(Significant)	Neuroendocrine Prostate Cancer (Trento/Cornell/Broad 2016)	https://www.ncbi.nlm.nih.gov/pubmed/26855148
TFPT	RPTOR	2.26436	0.00464018	Tendency towards co-occurrence(Significant)	Neuroendocrine Prostate Cancer (Trento/Cornell/Broad 2016)	https://www.ncbi.nlm.nih.gov/pubmed/26855148
TFPT	AKT1S1	6.23441	1.13832e-13	Tendency towards co-occurrence(Significant)	Neuroendocrine Prostate Cancer (Trento/Cornell/Broad 2016)	https://www.ncbi.nlm.nih.gov/pubmed/26855148
INO80E	RPTOR	2.77259	0.00067803	Tendency towards co-occurrence(Significant)	Neuroendocrine Prostate Cancer (Trento/Cornell/Broad 2016)	https://www.ncbi.nlm.nih.gov/pubmed/26855148
INO80E	DEPTOR	2.12669	0.0251934	Tendency towards co-occurrence(Significant)	Neuroendocrine Prostate Cancer (Trento/Cornell/Broad 2016)	https://www.ncbi.nlm.nih.gov/pubmed/26855148
INO80E	MLST8	4.11723	1.88196e-07	Tendency towards co-occurrence(Significant)	Neuroendocrine Prostate Cancer (Trento/Cornell/Broad 2016)	https://www.ncbi.nlm.nih.gov/pubmed/26855148
INO80E	AKT1S1	2.13586	0.0208531	Tendency towards co-occurrence(Significant)	Neuroendocrine Prostate Cancer (Trento/Cornell/Broad 2016)	https://www.ncbi.nlm.nih.gov/pubmed/26855148
INO80D	DEPTOR	2.90336	0.0251934	Tendency towards co-occurrence(Significant)	Neuroendocrine Prostate Cancer (Trento/Cornell/Broad 2016)	https://www.ncbi.nlm.nih.gov/pubmed/26855148
INO80D	MLST8	3.02559	0.00236634	Tendency towards co-occurrence(Significant)	Neuroendocrine Prostate Cancer (Trento/Cornell/Broad 2016)	https://www.ncbi.nlm.nih.gov/pubmed/26855148
INO80B	RPTOR	2.24601	0.0484439	Tendency towards co-occurrence(Significant)	Neuroendocrine Prostate Cancer (Trento/Cornell/Broad 2016)	https://www.ncbi.nlm.nih.gov/pubmed/26855148
INO80C	MTOR	2.38647	0.0411037	Tendency towards co-occurrence(Significant)	Neuroendocrine Prostate Cancer (Trento/Cornell/Broad 2016)	https://www.ncbi.nlm.nih.gov/pubmed/26855148
INO80C	MLST8	3.14988	0.000258171	Tendency towards co-occurrence(Significant)	Neuroendocrine Prostate Cancer (Trento/Cornell/Broad 2016)	https://www.ncbi.nlm.nih.gov/pubmed/26855148
MCRS1	RPTOR	2.57769	0.00136814	Tendency towards co-occurrence(Significant)	Neuroendocrine Prostate Cancer (Trento/Cornell/Broad 2016)	https://www.ncbi.nlm.nih.gov/pubmed/26855148
MCRS1	DEPTOR	3.56752	0.000172903	Tendency towards co-occurrence(Significant)	Neuroendocrine Prostate Cancer (Trento/Cornell/Broad 2016)	https://www.ncbi.nlm.nih.gov/pubmed/26855148
MCRS1	MLST8	2.93341	0.000258171	Tendency towards co-occurrence(Significant)	Neuroendocrine Prostate Cancer (Trento/Cornell/Broad 2016)	https://www.ncbi.nlm.nih.gov/pubmed/26855148
MCRS1	AKT1S1	1.98959	0.0328848	Tendency towards co-occurrence(Significant)	Neuroendocrine Prostate Cancer (Trento/Cornell/Broad 2016)	https://www.ncbi.nlm.nih.gov/pubmed/26855148
NFRKB	RPTOR	2.82583	0.00125807	Tendency towards co-occurrence(Significant)	Neuroendocrine Prostate Cancer (Trento/Cornell/Broad 2016)	https://www.ncbi.nlm.nih.gov/pubmed/26855148
NFRKB	DEPTOR	3.2581	0.00236634	Tendency towards co-occurrence(Significant)	Neuroendocrine Prostate Cancer (Trento/Cornell/Broad 2016)	https://www.ncbi.nlm.nih.gov/pubmed/26855148
NFRKB	MLST8	2.70404	0.00257541	Tendency towards co-occurrence(Significant)	Neuroendocrine Prostate Cancer (Trento/Cornell/Broad 2016)	https://www.ncbi.nlm.nih.gov/pubmed/26855148
NFRKB	AKT1S1	2.10476	0.0371542	Tendency towards co-occurrence(Significant)	Neuroendocrine Prostate Cancer (Trento/Cornell/Broad 2016)	https://www.ncbi.nlm.nih.gov/pubmed/26855148
UCHL5	RPTOR	2.47386	0.000374398	Tendency towards co-occurrence(Significant)	Neuroendocrine Prostate Cancer (Trento/Cornell/Broad 2016)	https://www.ncbi.nlm.nih.gov/pubmed/26855148
UCHL5	DEPTOR	3.27017	3.27771e-07	Tendency towards co-occurrence(Significant)	Neuroendocrine Prostate Cancer (Trento/Cornell/Broad 2016)	https://www.ncbi.nlm.nih.gov/pubmed/26855148
UCHL5	MLST8	2.3556	0.00188252	Tendency towards co-occurrence(Significant)	Neuroendocrine Prostate Cancer (Trento/Cornell/Broad 2016)	https://www.ncbi.nlm.nih.gov/pubmed/26855148
YY1	RPTOR	2.44669	0.00136814	Tendency towards co-occurrence(Significant)	Neuroendocrine Prostate Cancer (Trento/Cornell/Broad 2016)	https://www.ncbi.nlm.nih.gov/pubmed/26855148
YY1	DEPTOR	3.05	0.000140558	Tendency towards co-occurrence(Significant)	Neuroendocrine Prostate Cancer (Trento/Cornell/Broad 2016)	https://www.ncbi.nlm.nih.gov/pubmed/26855148
YY1	MLST8	3.22173	1.34482e-05	Tendency towards co-occurrence(Significant)	Neuroendocrine Prostate Cancer (Trento/Cornell/Broad 2016)	https://www.ncbi.nlm.nih.gov/pubmed/26855148
ACTB	DEPTOR	2.9551	0.000328803	Tendency towards co-occurrence(Significant)	Neuroendocrine Prostate Cancer (Trento/Cornell/Broad 2016)	https://www.ncbi.nlm.nih.gov/pubmed/26855148
ACTB	MLST8	1.94876	0.0371542	Tendency towards co-occurrence(Significant)	Neuroendocrine Prostate Cancer (Trento/Cornell/Broad 2016)	https://www.ncbi.nlm.nih.gov/pubmed/26855148
ACTB	AKT1S1	2.05127	0.0179146	Tendency towards co-occurrence(Significant)	Neuroendocrine Prostate Cancer (Trento/Cornell/Broad 2016)	https://www.ncbi.nlm.nih.gov/pubmed/26855148
INO80E	MTOR	Inf	0.037922	Tendency towards co-occurrence(Significant)	Ovarian Serous Cystadenocarcinoma (TCGA, Nature 2011)	https://www.ncbi.nlm.nih.gov/pubmed/21720365
RUVBL2	AKT1S1	4.72739	0.00170325	Tendency towards co-occurrence(Significant)	Pan-Lung Cancer (TCGA, Nat Genet 2016)	https://www.ncbi.nlm.nih.gov/pubmed/27158780
TFPT	AKT1S1	3.8031	0.0105709	Tendency towards co-occurrence(Significant)	Pan-Lung Cancer (TCGA, Nat Genet 2016)	https://www.ncbi.nlm.nih.gov/pubmed/27158780
RUVBL2	RPTOR	2.5448	0.00758772	Tendency towards co-occurrence(Significant)	Pancreatic Cancer (UTSW, Nat Commun 2015)	https://www.ncbi.nlm.nih.gov/pubmed/25855536
RUVBL2	MLST8	1.98635	0.0480054	Tendency towards co-occurrence(Significant)	Pancreatic Cancer (UTSW, Nat Commun 2015)	https://www.ncbi.nlm.nih.gov/pubmed/25855536
RUVBL2	AKT1S1	6.0513	2.22276e-11	Tendency towards co-occurrence(Significant)	Pancreatic Cancer (UTSW, Nat Commun 2015)	https://www.ncbi.nlm.nih.gov/pubmed/25855536
TFPT	AKT1S1	5.21494	3.59022e-09	Tendency towards co-occurrence(Significant)	Pancreatic Cancer (UTSW, Nat Commun 2015)	https://www.ncbi.nlm.nih.gov/pubmed/25855536
INO80E	MLST8	3.10234	0.0121332	Tendency towards co-occurrence(Significant)	Pancreatic Cancer (UTSW, Nat Commun 2015)	https://www.ncbi.nlm.nih.gov/pubmed/25855536
INO80E	AKT1S1	3.42318	0.00421107	Tendency towards co-occurrence(Significant)	Pancreatic Cancer (UTSW, Nat Commun 2015)	https://www.ncbi.nlm.nih.gov/pubmed/25855536
ACTB	AKT1S1	2.15448	0.0277631	Tendency towards co-occurrence(Significant)	Pancreatic Cancer (UTSW, Nat Commun 2015)	https://www.ncbi.nlm.nih.gov/pubmed/25855536
INO80C	MTOR	4.85981	0.0113505	Tendency towards co-occurrence(Significant)	Prostate Adenocarcinoma (Fred Hutchinson CRC, Nat Med 2016)	https://www.ncbi.nlm.nih.gov/pubmed/26928463
RUVBL2	AKT1S1	5.09681	0.0287709	Tendency towards co-occurrence(Significant)	Prostate Adenocarcinoma (TCGA, Cell 2015)	https://www.ncbi.nlm.nih.gov/pubmed/26544944
TFPT	AKT1S1	5.79301	0.017513	Tendency towards co-occurrence(Significant)	Prostate Adenocarcinoma (TCGA, Cell 2015)	https://www.ncbi.nlm.nih.gov/pubmed/26544944
INO80E	MLST8	5.3845	0.0253299	Tendency towards co-occurrence(Significant)	Prostate Adenocarcinoma (TCGA, Cell 2015)	https://www.ncbi.nlm.nih.gov/pubmed/26544944
RUVBL2	DEPTOR	5.29832	0.00407544	Tendency towards co-occurrence(Significant)	Sarcoma (MSKCC/Broad, Nat Genet 2010)	https://www.ncbi.nlm.nih.gov/pubmed/20601955
RUVBL2	AKT1S1	5.70877	0.00236634	Tendency towards co-occurrence(Significant)	Sarcoma (MSKCC/Broad, Nat Genet 2010)	https://www.ncbi.nlm.nih.gov/pubmed/20601955
TFPT	AKT1S1	5.01064	0.00463748	Tendency towards co-occurrence(Significant)	Sarcoma (MSKCC/Broad, Nat Genet 2010)	https://www.ncbi.nlm.nih.gov/pubmed/20601955
INO80C	RPTOR	3.66868	0.0320477	Tendency towards co-occurrence(Significant)	Sarcoma (MSKCC/Broad, Nat Genet 2010)	https://www.ncbi.nlm.nih.gov/pubmed/20601955
YY1	RPTOR	3.89691	0.022558	Tendency towards co-occurrence(Significant)	Sarcoma (MSKCC/Broad, Nat Genet 2010)	https://www.ncbi.nlm.nih.gov/pubmed/20601955
INO80	MTOR	2.42641	0.0012925	Tendency towards co-occurrence(Significant)	Stomach Adenocarcinoma (TCGA, Nature 2014)	https://www.ncbi.nlm.nih.gov/pubmed/25079317
ACTR8	RPTOR	2.57261	0.0213561	Tendency towards co-occurrence(Significant)	Stomach Adenocarcinoma (TCGA, Nature 2014)	https://www.ncbi.nlm.nih.gov/pubmed/25079317
TFPT	AKT1S1	Inf	0.019255	Tendency towards co-occurrence(Significant)	Stomach Adenocarcinoma (TCGA, Nature 2014)	https://www.ncbi.nlm.nih.gov/pubmed/25079317
MCRS1	RPTOR	2.96621	0.0251934	Tendency towards co-occurrence(Significant)	Stomach Adenocarcinoma (TCGA, Nature 2014)	https://www.ncbi.nlm.nih.gov/pubmed/25079317
RUVBL1	RPTOR	3.30811	0.0154952	Tendency towards co-occurrence(Significant)	TCGA data for Esophagus-Stomach Cancers (TCGA, Nature 2017)	https://www.ncbi.nlm.nih.gov/pubmed/28052061
ACTL6A	RPTOR	2.23645	0.0265397	Tendency towards co-occurrence(Significant)	TCGA data for Esophagus-Stomach Cancers (TCGA, Nature 2017)	https://www.ncbi.nlm.nih.gov/pubmed/28052061
TFPT	AKT1S1	4.86368	0.0415184	Tendency towards co-occurrence(Significant)	TCGA data for Esophagus-Stomach Cancers (TCGA, Nature 2017)	https://www.ncbi.nlm.nih.gov/pubmed/28052061
ACTR8	MTOR	Inf	0.0105709	Tendency towards co-occurrence(Significant)	Uterine Corpus Endometrial Carcinoma (TCGA, Nature 2013)	https://www.ncbi.nlm.nih.gov/pubmed/23636398
INO80D	MTOR	2.89519	0.00780737	Tendency towards co-occurrence(Significant)	Uterine Corpus Endometrial Carcinoma (TCGA, Nature 2013)	https://www.ncbi.nlm.nih.gov/pubmed/23636398
NFRKB	MTOR	2.91993	0.000280759	Tendency towards co-occurrence(Significant)	Uterine Corpus Endometrial Carcinoma (TCGA, Nature 2013)	https://www.ncbi.nlm.nih.gov/pubmed/23636398
