# Supplementary material for: The INO80 chromatin remodeler sustains metabolic stability by promoting TOR signaling and regulating histone acetylation
Source: PLoS Genet. 2018 Feb 20;14(2):e1007216. doi: 10.1371/journal.pgen.1007216 (PMC5834206; doi:10.1371/journal.pgen.1007216)
Supplement: S10 Table — (A) Yeast strains used in this study. (B) EMAP query strains used in this study. (C) EMAP test strains used in this study. (XLSX) [file pgen.1007216.s022.xlsx]

## Sheet: S10A Table
S10A Table. Strains used in this study in addition to EMAP Query and Test Strains
Name in paper	Systematic Name	Genotype	Reference
Wild type (WT)	BY4741	MATa his3Δ1 leu2Δ0 met15Δ0 ura3Δ0	Open Biosystems
Ino80-FLAG	Ino80-FLAG	BY4733 (MATa his3Δ200 leu2Δ0 met15Δ0 trp1Δ63 ura3Δ0) INO80–2XFLAG	Shen, X. et al. Nature 406, 541–4 (2000). DOI: 10.1038/35020123
ino80Δ	WYY0193	BY4741 ino80::LEU2	Yao, W. et al. Mol. Cell. Biol. 36, 979–991 (2016). DOI: 10.1128/MCB.00801-15
ino80_Nterm-FLAG	WYY0225	BY4733 NAT::ino80Δaa2-200-2XFLAG	This study
ino80_HSA-FLAG	WYY0226	BY4733 NAT::ino80Δaa462-598-2XFLAG	This study
FLAG-Ies6	SLBY004	BY4741 2X-FLAG-Ies6::NAT	This study
FLAG-ies6_D1	TEY008	BY4741 2XFLAG-Ies6Δaa2-26::NAT	This study
FLAG-ies6_D2	TEY009	BY4741 2XFLAG-Ies6Δaa27-61::NAT	This study
FLAG-ies6_D3	TEY010	BY4741 2XFLAG-Ies6Δaa62-113::NAT	This study
FLAG-ies6_D4	TEY011	BY4741 2XFLAG-Ies6Δaa114-127::NAT	This study
FLAG-ies6_D6	TEY013	BY4741 2XFLAG-Ies6Δaa144-166::NAT	This study
ies6Δ	WYY0195	BY4741 ies6::LEU2	Yao, W. et al. Mol. Cell. Biol. 36, 979–991 (2016). DOI: 10.1128/MCB.00801-15
arp5Δ	WYY0194	BY4741 arp5::LEU2	Yao, W. et al. Mol. Cell. Biol. 36, 979–991 (2016). DOI: 10.1128/MCB.00801-15
cox14Δ	cox14::KAN	BY4741 cox14::KAN	Open Biosystems
All strains are from an S288C background

## Sheet: S10B Table
S10B Table. 54 query strains used in EMAP
Nomenclature: Gene name, if followed by underscore, indicates domain deletion of noted region, or indicates DAmP allele
Query Strain	Standard Gene Name	Systematic Gene Name	Query Category
ARP5_D2	ARP5	YNL059C	INO80
ARP5_D3	ARP5	YNL059C	INO80
ARP6	ARP6	YLR085C	SWR1
ARP8	ARP8	YOR141C	INO80
ASF1	ASF1	YJL115W	Histone Modifier
AVO2	AVO2	YMR068W	Metabolic signaling
BIT61	BIT61	YJL058C	Metabolic signaling
ESA1_DAMP	ESA1	YOR244W	Histone Modifier
HTZ1_DAMP	HTZ1	YOL012C	SWR1
HTZ1	HTZ1	YOL012C	SWR1
IES1	IES1	YFL013C	INO80
IES2	IES2	YNL215W	INO80
IES3	IES3	YLR052W	INO80
IES4	IES4	YOR189W	INO80
IES5	IES5	YER092W	INO80
IES6_D1	IES6	YEL044W	INO80
IES6_D2	IES6	YEL044W	INO80
IES6_D3	IES6	YEL044W	INO80
IES6_D4	IES6	YEL044W	INO80
IES6_D6	IES6	YEL044W	INO80
INO80_HSA	INO80	YGL150C	INO80
INO80_NTERM	INO80	YGL150C	INO80
INO80_INS	INO80	YGL150C	INO80
ISW1	ISW1	YBR245C	ISWI
ISW2	ISW2	YOR304W	ISWI
KOG1_DAMP	KOG1	YHR186C	Metabolic signaling
LDB7	LDB7	YBL006C	RSC
LST8_DAMP	LST8	YNL006W	Metabolic signaling
NHP10	NHP10	YDL002C	INO80
NPL6_DAMP	NPL6	YMR091C	RSC
RIM15	RIM15	YFL033C	Metabolic signaling
RRD1	RRD1	YIL153W	Metabolic signaling
RSC3_DAMP	RSC3	YDR303C	RSC
RSC4_DAMP	RSC4	YKR008W	RSC
RSC58_DAMP	RSC58	YLR033W	RSC
RSC6_DAMP	RSC6	YCR052W	RSC
RTT109	RTT109	YLL002W	Histone Modifier
RVB1_DAMP	RVB1	YDR190C	INO80
SCH9	SCH9	YHR205W	Metabolic signaling
SET3	SET3	YKR029C	Histone Modifier
SLM1	SLM1	YIL105C	Metabolic signaling
STH1_DAMP	STH1	YIL126W	RSC
SWC3	SWC3	YAL011W	SWR1
SWC5	SWC5	YBR231C	SWR1
SWC7	SWC7	YLR385C	SWR1
SWR1	SWR1	YDR334W	SWR1
TCO89	TCO89	YPL180W	Metabolic signaling
TOR1	TOR1	YJR066W	Metabolic signaling
TOR2	TOR2	YKL203C	Metabolic signaling
TPK1	TPK1	YJL164C	Metabolic signaling
TPK3_DAMP	TPK3	YKL166C	Metabolic signaling
VPS71	VPS71	YML041C	SWR1
VPS72	VPS72	YDR485C	SWR1
VPS72_YL1C	VPS72	YDR485C	SWR1

## Sheet: S10C Table
S10C Table. 1536 test strains used in EMAP
Nomenclature: Gene name, portion after underscore indicates full deletion or indicates DAmP allele; some genes have two deletion strains
Test Strain	Standard Gene Name	Systematic Gene Name
ABF1_DAmP	ABF1	YKL112W
ABP1_DELETION	ABP1	YCR088W
ACE2_DELETION	ACE2	YLR131C
ADA2_DELETION	ADA2	YDR448W
ADA2_DELETION1	ADA2	YDR448W
ADD66_DELETION	ADD66	YKL206C
ADR1_DELETION	ADR1	YDR216W
AEP2_DELETION	AEP2	YMR282C
AGE2_DELETION	AGE2	YIL044C
AGP2_DELETION	AGP2	YBR132C
AGP2_DELETION1	AGP2	YBR132C
AGX1_DELETION	AGX1	YFL030W
AHC1_DELETION	AHC1	YOR023C
AHC1_DELETION1	AHC1	YOR023C
AHC2_DELETION	AHC2	YCR082W
AIM29_DELETION	AIM29	YKR074W
AIM3_DELETION	AIM3	YBR108W
AIM32_DELETION	AIM32	YML050W
AIM4_DELETION	AIM4	YBR194W
AIM44_DELETION	AIM44	YPL158C
AKR2_DELETION	AKR2	YOR034C
ALB1_DELETION	ALB1	YJL122W
ALG12_DELETION	ALG12	YNR030W
ALG3_DELETION	ALG3	YBL082C
ALG6_DELETION	ALG6	YOR002W
ALG8_DELETION	ALG8	YOR067C
ALG9_DELETION	ALG9	YNL219C
ALP1_DELETION	ALP1	YNL270C
ALT1_DELETION	ALT1	YLR089C
APC1_DAmP	APC1	YNL172W
APC11_DAmP	APC11	YDL008W
APC2_DAmP	APC2	YLR127C
APC4_DAmP	APC4	YDR118W
APC5_DAmP	APC5	YOR249C
APC9_DELETION	APC9	YLR102C
APD1_DELETION	APD1	YBR151W
APE3_DELETION	APE3	YBR286W
APL5_DELETION	APL5	YPL195W
APM3_DELETION	APM3	YBR288C
APQ12_DELETION	APQ12	YIL040W
APT1_DELETION	APT1	YML022W
ARC1_DELETION	ARC1	YGL105W
ARC18_DELETION	ARC18	YLR370C
ARF1_DELETION	ARF1	YDL192W
ARG80_DELETION	ARG80	YMR042W
ARL1_DELETION	ARL1	YBR164C
ARL3_DELETION	ARL3	YPL051W
ARN2_DELETION	ARN2	YHL047C
ARO1_DELETION	ARO1	YDR127W
ARO80_DELETION	ARO80	YDR421W
ARP1_DELETION	ARP1	YHR129C
ARP4_DAmP	ARP4	YJL081C
ARP5_DELETION2	ARP5	YNL059C
ARP6_DELETION	ARP6	YLR085C
ARP6_DELETION1	ARP6	YLR085C
ARP7_DAmP	ARP7	YPR034W
ARP8_DELETION	ARP8	YOR141C
ARP8_DELETION1	ARP8	YOR141C
ARV1_DELETION	ARV1	YLR242C
ASC1_DELETION	ASC1	YMR116C
ASE1_DELETION	ASE1	YOR058C
ASF1_DELETION	ASF1	YJL115W
ASF1_DELETION1	ASF1	YJL115W
ASH1_DELETION	ASH1	YKL185W
ASH1_DELETION1	ASH1	YKL185W
ASI1_DELETION	ASI1	YMR119W
ASI1_DELETION1	ASI1	YMR119W
ASI2_DELETION	ASI2	YNL159C
ASI3_DELETION	ASI3	YNL008C
ASR1_DELETION	ASR1	YPR093C
ATG1_DELETION	ATG1	YGL180W
ATG13_DELETION	ATG13	YPR185W
ATG17_DELETION	ATG17	YLR423C
ATG8_DELETION	ATG8	YBL078C
ATP10_DELETION	ATP10	YLR393W
ATP11_DELETION	ATP11	YNL315C
ATP23_DELETION	ATP23	YNR020C
ATS1_DELETION	ATS1	YAL020C
AVL9_DELETION	AVL9	YLR114C
AVT2_DELETION	AVT2	YEL064C
BAS1_DELETION	BAS1	YKR099W
BAS1_DELETION1	BAS1	YKR099W
BBC1_DELETION	BBC1	YJL020C
BCK1_DELETION	BCK1	YJL095W
BCK2_DELETION	BCK2	YER167W
BDF1_DELETION	BDF1	YLR399C
BDF1_DELETION1	BDF1	YLR399C
BDF2_DELETION	BDF2	YDL070W
BDF2_DELETION1	BDF2	YDL070W
BEM1_DELETION	BEM1	YBR200W
BEM2_DELETION	BEM2	YER155C
BEM3_DELETION	BEM3	YPL115C
BEM4_DELETION	BEM4	YPL161C
BFA1_DELETION	BFA1	YJR053W
BIK1_DELETION	BIK1	YCL029C
BIM1_DELETION	BIM1	YER016W
BIT2_DELETION	BIT2	YBR270C
BLM10_DELETION	BLM10	YFL007W
BMH1_DELETION	BMH1	YER177W
BMH1_DELETION1	BMH1	YER177W
BMH2_DELETION	BMH2	YDR099W
BMH2_DELETION1	BMH2	YDR099W
BNI1_DELETION	BNI1	YNL271C
BNI4_DELETION	BNI4	YNL233W
BNI5_DELETION	BNI5	YNL166C
BNR1_DELETION	BNR1	YIL159W
BOI1_DELETION	BOI1	YBL085W
BOI2_DELETION	BOI2	YER114C
BRE1_DELETION	BRE1	YDL074C
BRE1_DELETION1	BRE1	YDL074C
BRE2_DELETION	BRE2	YLR015W
BRE2_DELETION1	BRE2	YLR015W
BRE5_DELETION	BRE5	YNR051C
BRF1_DAmP	BRF1	YGR246C
BRL1_DAmP	BRL1	YHR036W
BRN1_DAmP	BRN1	YBL097W
BRR1_DELETION	BRR1	YPR057W
BSD2_DELETION	BSD2	YBR290W
BST1_DELETION	BST1	YFL025C
BTS1_DELETION	BTS1	YPL069C
BUB1_DELETION	BUB1	YGR188C
BUB2_DELETION	BUB2	YMR055C
BUB3_DELETION	BUB3	YOR026W
BUD13_DELETION	BUD13	YGL174W
BUD14_DELETION	BUD14	YAR014C
BUD2_DELETION	BUD2	YKL092C
BUD21_DELETION	BUD21	YOR078W
BUD27_DELETION	BUD27	YFL023W
BUD3_DELETION	BUD3	YCL014W
BUD31_DELETION	BUD31	YCR063W
BUD8_DELETION	BUD8	YLR353W
BUL1_DELETION	BUL1	YMR275C
BUR2_DELETION	BUR2	YLR226W
BUR6_DAmP	BUR6	YER159C
BYE1_DELETION	BYE1	YKL005C
BZZ1_DELETION	BZZ1	YHR114W
CAC2_DELETION	CAC2	YML102W
CAD1_DELETION	CAD1	YDR423C
CAF120_DELETION	CAF120	YNL278W
CAF130_DELETION	CAF130	YGR134W
CAF40_DELETION	CAF40	YNL288W
CAF40_DELETION1	CAF40	YNL288W
CAJ1_DELETION	CAJ1	YER048C
CAP1_DELETION	CAP1	YKL007W
CAP2_DELETION	CAP2	YIL034C
CAT8_DELETION	CAT8	YMR280C
CBC2_DELETION	CBC2	YPL178W
CBF1_DELETION	CBF1	YJR060W
CBP4_DELETION	CBP4	YGR174C
CBT1_DELETION	CBT1	YKL208W
CCH1_DELETION	CCH1	YGR217W
CCH1_DELETION1	CCH1	YGR217W
CCR4_DELETION	CCR4	YAL021C
CCR4_DELETION1	CCR4	YAL021C
CCS1_DELETION	CCS1	YMR038C
CCW12_DELETION	CCW12	YLR110C
CCW12_DELETION1	CCW12	YLR110C
CCZ1_DELETION	CCZ1	YBR131W
CDC20_DAmP	CDC20	YGL116W
CDC25_DAmP	CDC25	YLR310C
CDC26_DELETION	CDC26	YFR036W
CDC27_DAmP	CDC27	YBL084C
CDC34_DAmP	CDC34	YDR054C
CDC36_DAmP	CDC36	YDL165W
CDC39_DAmP	CDC39	YCR093W
CDC4_DAmP	CDC4	YFL009W
CDC42_DAmP	CDC42	YLR229C
CDC55_DELETION	CDC55	YGL190C
CDC73_DELETION	CDC73	YLR418C
CDH1_DELETION	CDH1	YGL003C
CEM1_DELETION	CEM1	YER061C
CHA4_DELETION	CHA4	YLR098C
CHD1_DELETION	CHD1	YER164W
CHD1_DELETION1	CHD1	YER164W
CHK1_DELETION	CHK1	YBR274W
CHK1_DELETION1	CHK1	YBR274W
CHL1_DELETION	CHL1	YPL008W
CHL4_DELETION	CHL4	YDR254W
CHO2_DELETION	CHO2	YGR157W
CHS1_DELETION	CHS1	YNL192W
CHZ1_DELETION	CHZ1	YER030W
CHZ1_DELETION1	CHZ1	YER030W
CIK1_DELETION	CIK1	YMR198W
CIN1_DELETION	CIN1	YOR349W
CIN2_DELETION	CIN2	YPL241C
CIN4_DELETION	CIN4	YMR138W
CIN5_DELETION	CIN5	YOR028C
CIN8_DELETION	CIN8	YEL061C
CKA1_DELETION	CKA1	YIL035C
CKA1_DELETION1	CKA1	YIL035C
CKA2_DELETION	CKA2	YOR061W
CKA2_DELETION1	CKA2	YOR061W
CKB1_DELETION	CKB1	YGL019W
CKB2_DELETION	CKB2	YOR039W
CKB2_DELETION1	CKB2	YOR039W
CKS1_DAmP	CKS1	YBR135W
CLB2_DELETION	CLB2	YPR119W
CLB3_DELETION	CLB3	YDL155W
CLB5_DELETION	CLB5	YPR120C
CLB6_DELETION	CLB6	YGR109C
CLN1_DELETION	CLN1	YMR199W
CLN3_DELETION	CLN3	YAL040C
CMK1_DELETION	CMK1	YFR014C
CMK2_DELETION	CMK2	YOL016C
CMP2_DELETION	CMP2	YML057W
CNA1_DELETION	CNA1	YLR433C
CNB1_DELETION	CNB1	YKL190W
CNB1_DELETION1	CNB1	YKL190W
COG5_DELETION	COG5	YNL051W
COG6_DELETION	COG6	YNL041C
COG7_DELETION	COG7	YGL005C
COG8_DELETION	COG8	YML071C
COQ2_DELETION	COQ2	YNR041C
CPA1_DELETION	CPA1	YOR303W
CPR1_DELETION	CPR1	YDR155C
CPR5_DELETION	CPR5	YDR304C
CPR6_DELETION	CPR6	YLR216C
CPR7_DELETION	CPR7	YJR032W
CRF1_DELETION	CRF1	YDR223W
CRN1_DELETION	CRN1	YLR429W
CRZ1_DELETION	CRZ1	YNL027W
CRZ1_DELETION1	CRZ1	YNL027W
CSE1_DAmP	CSE1	YGL238W
CSE2_DELETION	CSE2	YNR010W
CSF1_DELETION	CSF1	YLR087C
CSG2_DELETION	CSG2	YBR036C
CSM1_DELETION	CSM1	YCR086W
CSM3_DELETION	CSM3	YMR048W
CSN12_DELETION	CSN12	YJR084W
CST6_DELETION	CST6	YIL036W
CST9_DELETION	CST9	YLR394W
CTF18_DELETION	CTF18	YMR078C
CTF19_DELETION	CTF19	YPL018W
CTF3_DELETION	CTF3	YLR381W
CTF4_DELETION	CTF4	YPR135W
CTI6_DELETION	CTI6	YPL181W
CTI6_DELETION1	CTI6	YPL181W
CTK1_DELETION	CTK1	YKL139W
CTK1_DELETION1	CTK1	YKL139W
CTK3_DELETION	CTK3	YML112W
CTP1_DELETION	CTP1	YBR291C
CTR9_DELETION	CTR9	YOL145C
CUE1_DELETION	CUE1	YMR264W
CUE3_DELETION	CUE3	YGL110C
CUE5_DELETION	CUE5	YOR042W
CUL3_DELETION	CUL3	YGR003W
CWC15_DELETION	CWC15	YDR163W
CWC21_DELETION	CWC21	YDR482C
CWH43_DELETION	CWH43	YCR017C
CYC8_DELETION	CYC8	YBR112C
CYC8_DELETION1	CYC8	YBR112C
CYK3_DELETION	CYK3	YDL117W
CYR1_DAmP	CYR1	YJL005W
CYT1_DELETION	CYT1	YOR065W
DAL81_DELETION	DAL81	YIR023W
DAS1_DELETION	DAS1	YJL149W
DBF2_DELETION	DBF2	YGR092W
DBF2_DELETION1	DBF2	YGR092W
DBF20_DELETION	DBF20	YPR111W
DBP3_DELETION	DBP3	YGL078C
DBP7_DELETION	DBP7	YKR024C
DBR1_DELETION	DBR1	YKL149C
DCC1_DELETION	DCC1	YCL016C
DCN1_DELETION	DCN1	YLR128W
DCR2_DELETION	DCR2	YLR361C
DEG1_DELETION	DEG1	YFL001W
DEP1_DELETION	DEP1	YAL013W
DEP1_DELETION1	DEP1	YAL013W
DER1_DELETION	DER1	YBR201W
DFG16_DELETION	DFG16	YOR030W
DFG16_DELETION1	DFG16	YOR030W
DGK1_DELETION	DGK1	YOR311C
DHH1_DELETION	DHH1	YDL160C
DIA2_DELETION	DIA2	YOR080W
DIE2_DELETION	DIE2	YGR227W
DIG1_DELETION	DIG1	YPL049C
DIG2_DELETION	DIG2	YDR480W
DMA2_DELETION	DMA2	YNL116W
DNM1_DELETION	DNM1	YLL001W
DOA1_DELETION	DOA1	YKL213C
DOA4_DELETION	DOA4	YDR069C
DOC1_DELETION	DOC1	YGL240W
DOM34_DELETION	DOM34	YNL001W
DOT1_DELETION	DOT1	YDR440W
DOT1_DELETION1	DOT1	YDR440W
DOT6_DELETION	DOT6	YER088C
DOT6_DELETION1	DOT6	YER088C
DPB11_DAmP	DPB11	YJL090C
DPB2_DAmP	DPB2	YPR175W
DPB3_DELETION	DPB3	YBR278W
DPB4_DELETION	DPB4	YDR121W
DRS2_DELETION	DRS2	YAL026C
DSD1_DELETION	DSD1	YGL196W
DSE3_DELETION	DSE3	YOR264W
DST1_DELETION	DST1	YGL043W
DST1_DELETION1	DST1	YGL043W
DUG2_DELETION	DUG2	YBR281C
DUN1_DELETION	DUN1	YDL101C
DUS3_DELETION	DUS3	YLR401C
DYN2_DELETION	DYN2	YDR424C
DYN3_DELETION	DYN3	YMR299C
EAF1_DELETION	EAF1	YDR359C
EAF1_DELETION1	EAF1	YDR359C
EAF3_DELETION	EAF3	YPR023C
EAF3_DELETION1	EAF3	YPR023C
EAF6_DELETION	EAF6	YJR082C
EAF6_DELETION1	EAF6	YJR082C
EAF7_DELETION	EAF7	YNL136W
EAF7_DELETION1	EAF7	YNL136W
EAP1_DELETION	EAP1	YKL204W
ECM18_DELETION	ECM18	YDR125C
ECM2_DELETION	ECM2	YBR065C
ECM21_DELETION	ECM21	YBL101C
ECM5_DELETION	ECM5	YMR176W
ECM8_DELETION	ECM8	YBR076W
EDC3_DELETION	EDC3	YEL015W
EDE1_DELETION	EDE1	YBL047C
EFT2_DELETION	EFT2	YDR385W
EGD1_DELETION	EGD1	YPL037C
ELA1_DELETION	ELA1	YNL230C
ELF1_DELETION	ELF1	YKL160W
ELG1_DELETION	ELG1	YOR144C
ELP2_DELETION	ELP2	YGR200C
ELP3_DELETION	ELP3	YPL086C
ELP3_DELETION1	ELP3	YPL086C
ELP4_DELETION	ELP4	YPL101W
ELP6_DELETION	ELP6	YMR312W
EMI1_DELETION	EMI1	YDR512C
EMP70_DELETION	EMP70	YLR083C
ENT3_DELETION	ENT3	YJR125C
EOS1_DELETION	EOS1	YNL080C
EPL1_DAmP	EPL1	YFL024C
ERD1_DELETION	ERD1	YDR414C
ERG2_DELETION	ERG2	YMR202W
ERG3_DELETION	ERG3	YLR056W
ERG6_DELETION	ERG6	YML008C
ERJ5_DELETION	ERJ5	YFR041C
ERM6_DELETION	KCH1	YJR054W
ERP1_DELETION	ERP1	YAR002C-A
ERP2_DELETION	ERP2	YAL007C
ERP4_DELETION	ERP4	YOR016C
ERV14_DELETION	ERV14	YGL054C
ERV46_DELETION	ERV46	YAL042W
ESA1_DAmP	ESA1	YOR244W
ESC1_DELETION	ESC1	YMR219W
ESC2_DELETION	ESC2	YDR363W
ESC8_DELETION	ESC8	YOL017W
ESS1_DAmP	ESS1	YJR017C
ESS1_DAmP1	ESS1	YJR017C
EST1_DELETION	EST1	YLR233C
EXO1_DELETION	EXO1	YOR033C
FAB1_DELETION	FAB1	YFR019W
FAR1_DELETION	FAR1	YJL157C
FAR1_DELETION1	FAR1	YJL157C
FAR10_DELETION	FAR10	YLR238W
FAR3_DELETION	FAR3	YMR052W
FAR8_DELETION	FAR8	YMR029C
FCP1_DAmP	FCP1	YMR277W
FEN1_DELETION	RAD27	YKL113C
FET3_DELETION	FET3	YMR058W
FKH1_DELETION	FKH1	YIL131C
FKH1_DELETION1	FKH1	YIL131C
FKH2_DELETION	FKH2	YNL068C
FKH2_DELETION1	FKH2	YNL068C
FKS1_DELETION	FKS1	YLR342W
FLC2_DELETION	FLC2	YAL053W
FLX1_DELETION	FLX1	YIL134W
FMP21_DELETION	SDH8	YBR269C
FPR1_DELETION	FPR1	YNL135C
FPS1_DELETION	FPS1	YLL043W
FUN30_DELETION	FUN30	YAL019W
FUS3_DELETION	FUS3	YBL016W
FUS3_DELETION1	FUS3	YBL016W
FYV8_DELETION	FYV8	YGR196C
GAC1_DELETION	GAC1	YOR178C
GAL11_DELETION	GAL11	YOL051W
GAL3_DELETION	GAL3	YDR009W
GAL4_DELETION	GAL4	YPL248C
GAL83_DELETION	GAL83	YER027C
GAS1_DELETION	GAS1	YMR307W
GAT1_DELETION	GAT1	YFL021W
GBP2_DELETION	GBP2	YCL011C
GCN1_DELETION	GCN1	YGL195W
GCN20_DELETION	GCN20	YFR009W
GCN4_DELETION	GCN4	YEL009C
GCN5_DELETION	GCN5	YGR252W
GCN5_DELETION1	GCN5	YGR252W
GCR1_DAmP	GCR1	YPL075W
GCR1_DELETION	GCR1	YPL075W
GCR2_DELETION	GCR2	YNL199C
GCR2_DELETION1	GCR2	YNL199C
GCS1_DELETION	GCS1	YDL226C
GDA1_DELETION	GDA1	YEL042W
GDS1_DELETION	GDS1	YOR355W
GEF1_DELETION	GEF1	YJR040W
GEM1_DELETION	GEM1	YAL048C
GET1_DELETION	GET1	YGL020C
GET2_DELETION	GET2	YER083C
GFD1_DELETION	GFD1	YMR255W
GGA1_DELETION	GGA1	YDR358W
GGA2_DELETION	GGA2	YHR108W
GIM3_DELETION	GIM3	YNL153C
GIM4_DELETION	GIM4	YEL003W
GIM5_DELETION	GIM5	YML094W
GIS1_DELETION	GIS1	YDR096W
GIS1_DELETION1	GIS1	YDR096W
GIS2_DELETION	GIS2	YNL255C
GLC7_DAmP	GLC7	YER133W
GLC8_DELETION	GLC8	YMR311C
GLN3_DELETION	GLN3	YER040W
GMH1_DELETION	GMH1	YKR030W
GNP1_DELETION	GNP1	YDR508C
GOT1_DELETION	GOT1	YMR292W
GPA1_DELETION	GPA1	YHR005C
GPA2_DELETION	GPA2	YER020W
GPA2_DELETION1	GPA2	YER020W
GPR1_DELETION	GPR1	YDL035C
GRR1_DELETION	GRR1	YJR090C
GRX4_DELETION	GRX4	YER174C
GSF2_DELETION	GSF2	YML048W
GSG1_DELETION	TRS85	YDR108W
GSP2_DELETION	GSP2	YOR185C
GTR1_DELETION	GTR1	YML121W
GUF1_DELETION	GUF1	YLR289W
GUP1_DELETION	GUP1	YGL084C
GYP1_DELETION	GYP1	YOR070C
GYP8_DELETION	GYP8	YFL027C
GYP8_DELETION1	GYP8	YFL027C
HAC1_DELETION	HAC1	YFL031W
HAP2_DELETION	HAP2	YGL237C
HAP3_DELETION	HAP3	YBL021C
HAP4_DELETION	HAP4	YKL109W
HAP5_DELETION	HAP5	YOR358W
HAT1_DELETION	HAT1	YPL001W
HAT2_DELETION	HAT2	YEL056W
HCM1_DELETION	HCM1	YCR065W
HCR1_DELETION	HCR1	YLR192C
HDA1_DELETION	HDA1	YNL021W
HDA1_DELETION1	HDA1	YNL021W
HFI1_DELETION	HFI1	YPL254W
HFI1_DELETION1	HFI1	YPL254W
HHF1_DELETION	HHF1	YBR009C
HHF2_DELETION	HHF2	YNL030W
HHO1_DELETION	HHO1	YPL127C
HHO1_DELETION1	HHO1	YPL127C
HHT1_DELETION	HHT1	YBR010W
HHT1_DELETION1	HHT1	YBR010W
HHT2_DELETION	HHT2	YNL031C
HHT2_DELETION1	HHT2	YNL031C
HIR1_DELETION	HIR1	YBL008W
HIR2_DELETION	HIR2	YOR038C
HIR3_DELETION	HIR3	YJR140C
HIS3_WT_HIS3D..KAN	HIS3	YOR202W
HIS3_WT_HIS3D..KAN1	HIS3	YOR202W
HLR1_DELETION	HLR1	YDR528W
HMG1_DELETION	HMG1	YML075C
HMO1_DELETION	HMO1	YDR174W
HMT1_DELETION	HMT1	YBR034C
HOC1_DELETION	HOC1	YJR075W
HOG1_DELETION	HOG1	YLR113W
HOG1_DELETION1	HOG1	YLR113W
HOM3_DELETION	HOM3	YER052C
HOM6_DELETION	HOM6	YJR139C
HOS1_DELETION	HOS1	YPR068C
HOS1_DELETION1	HOS1	YPR068C
HOS2_DELETION	HOS2	YGL194C
HOS2_DELETION1	HOS2	YGL194C
HOS3_DELETION	HOS3	YPL116W
HOS3_DELETION1	HOS3	YPL116W
HOS4_DELETION	HOS4	YIL112W
HOT1_DELETION	HOT1	YMR172W
HOT1_DELETION1	HOT1	YMR172W
HPA3_DELETION	HPA3	YEL066W
HPC2_DELETION	HPC2	YBR215W
HPR1_DELETION	HPR1	YDR138W
HRT1_DAmP	HRT1	YOL133W
HRT3_DELETION	HRT3	YLR097C
HSC82_DELETION	HSC82	YMR186W
HSE1_DELETION	HSE1	YHL002W
HSF1_DAmP	HSF1	YGL073W
HSM3_DELETION	HSM3	YBR272C
HST1_DELETION	HST1	YOL068C
HST3_DELETION	HST3	YOR025W
HST4_DELETION	HST4	YDR191W
HSV2_DELETION	HSV2	YGR223C
HTA1_DELETION	HTA1	YDR225W
HTA2_DELETION	HTA2	YBL003C
HTB1_DAmP	HTB1	YDR224C
HTB2_DELETION	HTB2	YBL002W
HTD2_DELETION	HTD2	YHR067W
HTZ1_DELETION	HTZ1	YOL012C
HTZ1_DELETION1	HTZ1	YOL012C
HUL5_DELETION	HUL5	YGL141W
HUR1_DELETION	HUR1	YGL168W
HUT1_DELETION	HUT1	YPL244C
HXK1_DELETION	HXK1	YFR053C
HXK2_DELETION	HXK2	YGL253W
HXT10_DELETION	HXT10	YFL011W
HXT8_DELETION	HXT8	YJL214W
ICE2_DELETION	ICE2	YIL090W
IDH1_DELETION	IDH1	YNL037C
IES1_DELETION	IES1	YFL013C
IES2_DELETION	IES2	YNL215W
IES3_DELETION	IES3	YLR052W
IES4_DELETION	IES4	YOR189W
IES5_DELETION	IES5	YER092W
IES6_K166A	IES6	YEL044W
IFH1_DAmP	IFH1	YLR223C
IKI1_DELETION	IKI1	YHR187W
IKI3_DELETION	IKI3	YLR384C
IKS1_DELETION	IKS1	YJL057C
ILM1_DELETION	ILM1	YJR118C
IML2_DELETION	IML2	YJL082W
IML3_DELETION	IML3	YBR107C
IMP2_.DELETION	IMP2	YMR035W
IMP2_DELETION	IMP2	YMR035W
INO2_DELETION	INO2	YDR123C
INO4_DELETION	INO4	YOL108C
INO4_DELETION1	INO4	YOL108C
INO80_DELTION200AA	INO80	YGL150C
INO80_HAS	INO80	YGL150C
INP52_DELETION	INP52	YNL106C
INP53_DELETION	INP53	YOR109W
IOC2_DELETION	IOC2	YLR095C
IOC2_DELETION1	IOC2	YLR095C
IOC3_DELETION	IOC3	YFR013W
IOC3_DELETION1	IOC3	YFR013W
IOC4_DELETION	IOC4	YMR044W
IPK1_DELETION	IPK1	YDR315C
IPL1_DAmP	IPL1	YPL209C
IRA2_DELETION	IRA2	YOL081W
IRC15_DELETION	IRC15	YPL017C
IRC20_DELETION	IRC20	YLR247C
IRC21_DELETION	IRC21	YMR073C
IRC25_DELETION	IRC25	YLR021W
IRC3_DELETION	IRC3	YDR332W
IRE1_DELETION	IRE1	YHR079C
IRR1_DAmP	IRR1	YIL026C
IRS4_DELETION	IRS4	YKR019C
ISC1_DELETION	ISC1	YER019W
ISR1_DELETION	ISR1	YPR106W
IST3_DELETION	IST3	YIR005W
ISW1_DELETION	ISW1	YBR245C
ISW1_DELETION1	ISW1	YBR245C
ISW2_DELETION	ISW2	YOR304W
ISW2_DELETION1	ISW2	YOR304W
ISY1_DELETION	ISY1	YJR050W
ITC1_DELETION	ITC1	YGL133W
ITC1_DELETION1	ITC1	YGL133W
IWR1_DELETION	IWR1	YDL115C
IXR1_DELETION	IXR1	YKL032C
JHD1_DELETION	JHD1	YER051W
JHD1_DELETION1	JHD1	YER051W
JHD2_DELETION	JHD2	YJR119C
JHD2_DELETION1	JHD2	YJR119C
JJJ1_DELETION	JJJ1	YNL227C
JNM1_DELETION	JNM1	YMR294W
KAP120_DELETION	KAP120	YPL125W
KAP122_DELETION	KAP122	YGL016W
KAP95_DAmP	KAP95	YLR347C
KAR9_DELETION	KAR9	YPL269W
KCS1_DELETION	KCS1	YDR017C
KEM1_DELETION	XRN1	YGL173C
KEX2_DELETION	KEX2	YNL238W
KGD1_DELETION	KGD1	YIL125W
KIN2_DELETION	KIN2	YLR096W
KIN28_DAmP	KIN28	YDL108W
KIN3_DELETION	KIN3	YAR018C
KIN4_DELETION	KIN4	YOR233W
KIP2_DELETION	KIP2	YPL155C
KNS1_DELETION	KNS1	YLL019C
KOG1_DAmP	KOG1	YHR186C
KRE1_DELETION	KRE1	YNL322C
KRE27_DELETION	EMC5	YIL027C
KSP1_DELETION	KSP1	YHR082C
KSS1_DELETION	KSS1	YGR040W
LAG1_DELETION	LAG1	YHL003C
LAT1_DELETION	LAT1	YNL071W
LCB4_DELETION	LCB4	YOR171C
LDB18_DELETION	LDB18	YLL049W
LDB19_DELETION	LDB19	YOR322C
LEA1_DELETION	LEA1	YPL213W
LEO1_DELETION	LEO1	YOR123C
LEU2_WT_LEU2D..KAN.GFP	LEU2	YCL018W
LEU2_WT_LEU2D..KAN.GFP1	LEU2	YCL018W
LEU3_DELETION	LEU3	YLR451W
LGE1_DELETION	LGE1	YPL055C
LHP1_DELETION	LHP1	YDL051W
LIA1_DELETION	LIA1	YJR070C
LIF1_DELETION	LIF1	YGL090W
LIN1_DELETION	LIN1	YHR156C
LIP2_DELETION	LIP2	YLR239C
LOS1_DELETION	LOS1	YKL205W
LPD1_DELETION	LPD1	YFL018C
LRC3_DELETION	EMC3	YKL207W
LRE1_DELETION	LRE1	YCL051W
LRP1_DELETION	LRP1	YHR081W
LRS4_DELETION	LRS4	YDR439W
LSM1_DELETION	LSM1	YJL124C
LSM6_DELETION	LSM6	YDR378C
LSM7_DELETION	LSM7	YNL147W
LST8_DAmP	LST8	YNL006W
LTE1_DELETION	LTE1	YAL024C
LUG1_DELETION	LUG1	YCR087C-A
MAD1_DELETION	MAD1	YGL086W
MAD2_DELETION	MAD2	YJL030W
MAD3_DELETION	MAD3	YJL013C
MAF1_DELETION	MAF1	YDR005C
MAF1_DELETION1	MAF1	YDR005C
MAK10_DELETION	MAK10	YEL053C
MAK3_DELETION	MAK3	YPR051W
MAK31_DELETION	MAK31	YCR020C-A
MBF1_DELETION	MBF1	YOR298C-A
MBF1_DELETION1	MBF1	YOR298C-A
MBP1_DELETION	MBP1	YDL056W
MCK1_DELETION	MCK1	YNL307C
MCK1_DELETION1	MCK1	YNL307C
MCM16_DELETION	MCM16	YPR046W
MCM21_DELETION	MCM21	YDR318W
MCM22_DELETION	MCM22	YJR135C
MDM10_DELETION	MDM10	YAL010C
MDM12_DELETION	MDM12	YOL009C
MDM30_DELETION	MDM30	YLR368W
MDM31_DELETION	MDM31	YHR194W
MDM34_DELETION	MDM34	YGL219C
MDM35_DELETION	MDM35	YKL053C-A
MDM38_DELETION	MDM38	YOL027C
MDS3_DELETION	MDS3	YGL197W
MDY2_DELETION	MDY2	YOL111C
MED1_DELETION	MED1	YPR070W
MED4_DAmP	MED4	YOR174W
MED4_DAmP1	MED4	YOR174W
MED6_DAmP	MED6	YHR058C
MED6_DAmP1	MED6	YHR058C
MED7_DAmP	MED7	YOL135C
MED8_DAmP	MED8	YBR193C
MEH1_DELETION	MEH1	YKR007W
MET16_DELETION	MET16	YPR167C
MET18_DELETION	MET18	YIL128W
MET22_DELETION	MET22	YOL064C
MFB1_DELETION	MFB1	YDR219C
MFT1_DELETION	MFT1	YML062C
MFT1_DELETION1	MFT1	YML062C
MGA2_DELETION	MGA2	YIR033W
MGE1_DAmP	MGE1	YOR232W
MGS1_DELETION	MGS1	YNL218W
MID1_DELETION	MID1	YNL291C
MID2_DELETION	MID2	YLR332W
MIG1_DELETION	MIG1	YGL035C
MIG1_DELETION1	MIG1	YGL035C
MIP1_DELETION	MIP1	YOR330C
MKK1_DELETION	MKK1	YOR231W
MKK2_DELETION	MKK2	YPL140C
MKS1_DELETION	MKS1	YNL076W
MKS1_DELETION1	MKS1	YNL076W
MLP1_DELETION	MLP1	YKR095W
MLP2_DELETION	MLP2	YIL149C
MMR1_DELETION	MMR1	YLR190W
MMS1_DELETION	MMS1	YPR164W
MMS2_DELETION	MMS2	YGL087C
MMS22_DELETION	MMS22	YLR320W
MNI1_DELETION	HPM1	YIL110W
MNI2_DELETION	THP3	YPR045C
MNN10_DELETION	MNN10	YDR245W
MNN11_DELETION	MNN11	YJL183W
MNN2_DELETION	MNN2	YBR015C
MOG1_DELETION	MOG1	YJR074W
MON1_DELETION	MON1	YGL124C
MON2_DELETION	MON2	YNL297C
MOT2_DELETION	MOT2	YER068W
MOT3_DELETION	MOT3	YMR070W
MPD1_DELETION	MPD1	YOR288C
MRC1_DELETION	MRC1	YCL061C
MRE11_DELETION	MRE11	YMR224C
MRK1_DELETION	MRK1	YDL079C
MRM2_DELETION	MRM2	YGL136C
MRN1_DELETION	MRN1	YPL184C
MRPL10_DELETION	MRPL10	YNL284C
MRPL36_DELETION	MRPL36	YBR122C
MRS6_DAmP	MRS6	YOR370C
MRT4_DELETION	MRT4	YKL009W
MSA2_DELETION	MSA2	YKR077W
MSC1_DELETION	MSC1	YML128C
MSC3_DELETION	MSC3	YLR219W
MSC7_DELETION	MSC7	YHR039C
MSG5_DELETION	MSG5	YNL053W
MSG5_DELETION1	MSG5	YNL053W
MSH2_DELETION	MSH2	YOL090W
MSH4_DELETION	MSH4	YFL003C
MSI1_DELETION	MSI1	YBR195C
MSL1_DELETION	MSL1	YIR009W
MSN2_DELETION	MSN2	YMR037C
MSN4_DELETION	MSN4	YKL062W
MSN5_DELETION	MSN5	YDR335W
MSS18_DELETION	MSS18	YPR134W
MTC1_DELETION	MTC1	YJL123C
MTC4_DELETION	MTC4	YBR255W
MTC5_DELETION	MTC5	YDR128W
MTH1_DELETION	MTH1	YDR277C
MTL1_DELETION	MTL1	YGR023W
MUB1_DELETION	MUB1	YMR100W
MUD2_DELETION	MUD2	YKL074C
MUM2_DELETION	MUM2	YBR057C
MVP1_DELETION	MVP1	YMR004W
MYO5_DELETION	MYO5	YMR109W
NAM7_DELETION	NAM7	YMR080C
NAP1_DELETION	NAP1	YKR048C
NAP1_DELETION1	NAP1	YKR048C
NAT1_DELETION	NAT1	YDL040C
NCB2_DAmP	NCB2	YDR397C
NCL1_DELETION	NCL1	YBL024W
NCS2_DELETION	NCS2	YNL119W
NCS6_DELETION	NCS6	YGL211W
NEW1_DELETION	NEW1	YPL226W
NFI1_DELETION	NFI1	YOR156C
NGG1_DELETION	NGG1	YDR176W
NGL2_DELETION	NGL2	YMR285C
NGR1_DELETION	NGR1	YBR212W
NHP10_DELETION	NHP10	YDL002C
NHP6A_DELETION	NHP6A	YPR052C
NHP6A_DELETION1	NHP6A	YPR052C
NIP100_DELETION	NIP100	YPL174C
NMD4_DELETION	NMD4	YLR363C
NNF2_DELETION	NNF2	YGR089W
NOP12_DELETION	NOP12	YOL041C
NOP6_DELETION	NOP6	YDL213C
NOT3_DELETION	NOT3	YIL038C
NOT3_DELETION1	NOT3	YIL038C
NOT5_DELETION	NOT5	YPR072W
NOT5_DELETION1	NOT5	YPR072W
NPR1_DELETION	NPR1	YNL183C
NPR1_DELETION1	NPR1	YNL183C
NPR2_DELETION	NPR2	YEL062W
NPY1_DELETION	NPY1	YGL067W
NRG1_DELETION	NRG1	YDR043C
NRG2_DELETION	NRG2	YBR066C
NRP1_DELETION	NRP1	YDL167C
NTO1_DELETION	NTO1	YPR031W
NUC1_DELETION	NUC1	YJL208C
NUC1_DELETION1	NUC1	YJL208C
NUM1_DELETION	NUM1	YDR150W
NUP1_DAmP	NUP1	YOR098C
NUP133_DELETION	NUP133	YKR082W
NUP170_DELETION	NUP170	YBL079W
NUP188_DELETION	NUP188	YML103C
NUP2_DELETION	NUP2	YLR335W
NUP60_DELETION	NUP60	YAR002W
NUT1_DELETION	NUT1	YGL151W
NUT1_DELETION1	NUT1	YGL151W
NUT2_DAmP	NUT2	YPR168W
OAF1_DELETION	OAF1	YAL051W
OCA1_DELETION	OCA1	YNL099C
OCA5_DELETION	OCA5	YHL029C
OPI1_DELETION	OPI1	YHL020C
OPI1_DELETION1	OPI1	YHL020C
OPI3_DELETION	OPI3	YJR073C
OPY2_DELETION	OPY2	YPR075C
ORC1_DAmP	ORC1	YML065W
ORM2_DELETION	ORM2	YLR350W
OST3_DELETION	OST3	YOR085W
OTU1_DELETION	OTU1	YFL044C
OXR1_DELETION	OXR1	YPL196W
PAC10_DELETION	PAC10	YGR078C
PAC11_DELETION	PAC11	YDR488C
PAC2_DELETION	PAC2	YER007W
PAF1_DELETION	PAF1	YBR279W
PAM17_DELETION	PAM17	YKR065C
PAN3_DELETION	PAN3	YKL025C
PAT1_DELETION	PAT1	YCR077C
PBP1_DELETION	PBP1	YGR178C
PBS2_DELETION	PBS2	YJL128C
PBS2_DELETION1	PBS2	YJL128C
PCF11_DAmP	PCF11	YDR228C
PCH2_DELETION	PCH2	YBR186W
PCL5_DELETION	PCL5	YHR071W
PCL6_DELETION	PCL6	YER059W
PCL7_DELETION	PCL7	YIL050W
PCT1_DELETION	PCT1	YGR202C
PDA1_DELETION	PDA1	YER178W
PDB1_DELETION	PDB1	YBR221C
PDC1_DELETION	PDC1	YLR044C
PDE2_DELETION	PDE2	YOR360C
PDR16_DELETION	PDR16	YNL231C
PEA2_DELETION	PEA2	YER149C
PEP1_DELETION	PEP1	YBL017C
PEP8_DELETION	PEP8	YJL053W
PER1_DELETION	PER1	YCR044C
PET123_DELETION	PET123	YOR158W
PEX1_DELETION	PEX1	YKL197C
PEX12_DELETION	PEX12	YMR026C
PEX13_DELETION	PEX13	YLR191W
PEX14_DELETION	PEX14	YGL153W
PEX17_DELETION	PEX17	YNL214W
PEX2_DELETION	PEX2	YJL210W
PEX2_DELETION1	PEX2	YJL210W
PEX29_DELETION	PEX29	YDR479C
PEX3_DELETION	PEX3	YDR329C
PEX32_DELETION	PEX32	YBR168W
PFS1_DELETION	PFS1	YHR185C
PHB2_DELETION	PHB2	YGR231C
PHO2_DELETION	PHO2	YDL106C
PHO23_DELETION	PHO23	YNL097C
PHO23_DELETION1	PHO23	YNL097C
PHO5_DELETION	PHO5	YBR093C
PHO80_DELETION	PHO80	YOL001W
PHO80_DELETION1	PHO80	YOL001W
PHO81_DELETION	PHO81	YGR233C
PHO85_DELETION	PHO85	YPL031C
PHO88_DELETION	PHO88	YBR106W
PHO90_DELETION	PHO90	YJL198W
PIG1_DELETION	PIG1	YLR273C
PIH1_DELETION	PIH1	YHR034C
PIN4_DELETION	PIN4	YBL051C
PKC1_DAmP	PKC1	YBL105C
PKH1_DELETION	PKH1	YDR490C
PKH2_DELETION	PKH2	YOL100W
PLB3_DELETION	PLB3	YOL011W
PMP1_DELETION	PMP1	YCR024C-A
PMP3_DELETION	PMP3	YDR276C
PMR1_DELETION	PMR1	YGL167C
PMS1_DELETION	PMS1	YNL082W
PMT2_DELETION	PMT2	YAL023C
PMT3_DELETION	PMT3	YOR321W
PMT5_DELETION	PMT5	YDL093W
PNT1_DELETION	PNT1	YOR266W
POB3_DAmP	POB3	YML069W
POC4_DELETION	POC4	YPL144W
POL2_DAmP	POL2	YNL262W
POL3_DAmP	POL3	YDL102W
POL30_DAmP	POL30	YBR088C
POL32_DELETION	POL32	YJR043C
POM34_DELETION	POM34	YLR018C
POP2_DELETION	POP2	YNR052C
POP2_DELETION1	POP2	YNR052C
PPH21_DELETION	PPH21	YDL134C
PPH22_DELETION	PPH22	YDL188C
PPH22_DELETION1	PPH22	YDL188C
PPH3_DELETION	PPH3	YDR075W
PPM1_DELETION	PPM1	YDR435C
PPT1_DELETION	PPT1	YGR123C
PPZ1_DELETION	PPZ1	YML016C
PRB1_DELETION	PRB1	YEL060C
PRE9_DELETION	PRE9	YGR135W
PRM2_DELETION	PRM2	YIL037C
PRM6_DELETION	PRM6	YML047C
PRR2_DELETION	PRR2	YDL214C
PRS5_DELETION	PRS5	YOL061W
PSD2_DELETION	PSD2	YGR170W
PSH1_DELETION	PSH1	YOL054W
PSP1_DELETION	PSP1	YDR505C
PSP2_DELETION	PSP2	YML017W
PSY2_DELETION	PSY2	YNL201C
PSY3_DELETION	PSY3	YLR376C
PTA1_DAmP	PTA1	YAL043C
PTC1_DELETION	PTC1	YDL006W
PTC2_DELETION	PTC2	YER089C
PTC2_DELETION1	PTC2	YER089C
PTC3_DELETION	PTC3	YBL056W
PTC4_DELETION	PTC4	YBR125C
PTH1_DELETION	PTH1	YHR189W
PTP2_DELETION	PTP2	YOR208W
PTP2_DELETION1	PTP2	YOR208W
PTP3_DELETION	PTP3	YER075C
PTP3_DELETION1	PTP3	YER075C
PTR2_DELETION	PTR2	YKR093W
PTR3_DAmP	PTR3	YFR029W
PUB1_DELETION	PUB1	YNL016W
PUF4_DELETION	PUF4	YGL014W
PUS4_DELETION	PUS4	YNL292W
PUT3_DELETION	PUT3	YKL015W
QCR10_DELETION	QCR10	YHR001W-A
QNQ1_DELETION	ATG39	YLR312C
RAD1_DELETION	RAD1	YPL022W
RAD10_DELETION	RAD10	YML095C
RAD14_DELETION	RAD14	YMR201C
RAD16_DELETION	RAD16	YBR114W
RAD18_DELETION	RAD18	YCR066W
RAD26_DELETION	RAD26	YJR035W
RAD4_DELETION	RAD4	YER162C
RAD5_DELETION	RAD5	YLR032W
RAD51_DELETION	RAD51	YER095W
RAD54_DELETION	RAD54	YGL163C
RAD55_DELETION	RAD55	YDR076W
RAD57_DELETION	RAD57	YDR004W
RAD59_DELETION	RAD59	YDL059C
RAD6_DELETION	RAD6	YGL058W
RAD6_DELETION1	RAD6	YGL058W
RAD61_DELETION	RAD61	YDR014W
RAD9_DELETION	RAD9	YDR217C
RAP1_DAmP	RAP1	YNL216W
RAS1_DELETION	RAS1	YOR101W
RAS2_DELETION	RAS2	YNL098C
RAS2_DELETION1	RAS2	YNL098C
RAV1_DELETION	RAV1	YJR033C
RBK1_DELETION	RBK1	YCR036W
RBL2_DELETION	RBL2	YOR265W
RCE1_DELETION	RCE1	YMR274C
RCK2_DELETION	RCK2	YLR248W
RCN1_DELETION	RCN1	YKL159C
RCO1_DELETION	RCO1	YMR075W
RCO1_DELETION1	RCO1	YMR075W
RCY1_DELETION	RCY1	YJL204C
RDH54_DELETION	RDH54	YBR073W
RDI1_DELETION	RDI1	YDL135C
REC104_DELETION	REC104	YHR157W
REI1_DELETION	REI1	YBR267W
RER1_DELETION	RER1	YCL001W
REV1_DELETION	REV1	YOR346W
RFX1_DELETION	RFX1	YLR176C
RGD1_DELETION	RGD1	YBR260C
RGR1_DAmP	RGR1	YLR071C
RGR1_DAmP1	RGR1	YLR071C
RGT1_DELETION	RGT1	YKL038W
RGT2_DELETION	RGT2	YDL138W
RGT2_DELETION1	RGT2	YDL138W
RIC1_DELETION	RIC1	YLR039C
RIF1_DELETION	RIF1	YBR275C
RIM1_DELETION	RIM1	YCR028C-A
RIM1_DELETION1	RIM1	YCR028C-A
RIM101_DELETION	RIM101	YHL027W
RIM101_DELETION1	RIM101	YHL027W
RIM11_DELETION	RIM11	YMR139W
RIM13_DELETION	RIM13	YMR154C
RIM15_DELETION	RIM15	YFL033C
RIM15_DELETION1	RIM15	YFL033C
RIM20_DELETION	RIM20	YOR275C
RIM21_DELETION	RIM21	YNL294C
RIM21_DELETION1	RIM21	YNL294C
RIM8_DELETION	RIM8	YGL045W
RIM9_DELETION	RIM9	YMR063W
RKR1_DELETION	RKR1	YMR247C
RLF2_DELETION	RLF2	YPR018W
RLM1_DELETION	RLM1	YPL089C
RMD11_DELETION	NPR3	YHL023C
RMD5_DELETION	RMD5	YDR255C
RMI1_DELETION	RMI1	YPL024W
RMR1_DELETION	RMR1	YGL250W
RNA1_DAmP	RNA1	YMR235C
RNA14_DAmP	RNA14	YMR061W
RNH201_DELETION	RNH201	YNL072W
ROM2_DELETION	ROM2	YLR371W
ROT2_DELETION	ROT2	YBR229C
ROX1_DELETION	ROX1	YPR065W
ROX3_DELETION	ROX3	YBL093C
RPA34_DELETION	RPA34	YJL148W
RPB11_DAmP	RPB11	YOL005C
RPB2_DAmP	RPB2	YOR151C
RPB2_DAmP1	RPB2	YOR151C
RPB3_DAmP	RPB3	YIL021W
RPB4_DELETION	RPB4	YJL140W
RPB5_DAmP	RPB5	YBR154C
RPB7_DAmP	RPB7	YDR404C
RPB7_DAmP1	RPB7	YDR404C
RPB8_DAmP	RPB8	YOR224C
RPB9_DELETION	RPB9	YGL070C
RPD3_DELETION	RPD3	YNL330C
RPD3_DELETION1	RPD3	YNL330C
RPH1_DELETION	RPH1	YER169W
RPI1_DELETION	RPI1	YIL119C
RPL11B_DELETION	RPL11B	YGR085C
RPL13A_DELETION	RPL13A	YDL082W
RPL16B_DELETION	RPL16B	YNL069C
RPL19A_DELETION	RPL19A	YBR084C-A
RPL19B_DELETION	RPL19B	YBL027W
RPL20B_DELETION	RPL20B	YOR312C
RPL21B_DELETION	RPL21B	YPL079W
RPL23A_DELETION	RPL23A	YBL087C
RPL35B_DELETION	RPL35B	YDL136W
RPL37A_DELETION	RPL37A	YLR185W
RPL37B_DELETION	RPL37B	YDR500C
RPL41B_DELETION	RPL41B	YDL133C-A
RPL43A_DELETION	RPL43A	YPR043W
RPL8A_DELETION	RPL8A	YHL033C
RPL9A_DELETION	RPL9A	YGL147C
RPN10_DELETION	RPN10	YHR200W
RPN13_DELETION	RPN13	YLR421C
RPN4_DELETION	RPN4	YDL020C
RPO21_DAmP	RPO21	YDL140C
RPO41_DELETION	RPO41	YFL036W
RPP1B_DELETION	RPP1B	YDL130W
RPP2B_DELETION	RPP2B	YDR382W
RPS0A_DELETION	RPS0A	YGR214W
RPS0A_DELETION1	RPS0A	YGR214W
RPS11A_DELETION	RPS11A	YDR025W
RPS14A_DELETION	RPS14A	YCR031C
RPS16A_DELETION	RPS16A	YMR143W
RPS16B_DELETION	RPS16B	YDL083C
RPS19B_DELETION	RPS19B	YNL302C
RPS1B_DELETION	RPS1B	YML063W
RPS21B_DELETION	RPS21B	YJL136C
RPS22A_DELETION	RPS22A	YJL190C
RPS23A_DELETION	RPS23A	YGR118W
RPS27B_DELETION	RPS27B	YHR021C
RPS28B_DELETION	RPS28B	YLR264W
RPS29A_DELETION	RPS29A	YLR388W
RPS29B_DELETION	RPS29B	YDL061C
RPS4A_DELETION	RPS4A	YJR145C
RPS4B_DELETION	RPS4B	YHR203C
RPS6A_DELETION	RPS6A	YPL090C
RPS6B_DELETION	RPS6B	YBR181C
RPS8A_DELETION	RPS8A	YBL072C
RPT1_DAmP	RPT1	YKL145W
RPT6_DAmP	RPT6	YGL048C
RRD1_DELETION	RRD1	YIL153W
RRN10_DELETION	RRN10	YBL025W
RRP6_DELETION	RRP6	YOR001W
RSC1_DELETION	RSC1	YGR056W
RSC1_DELETION1	RSC1	YGR056W
RSC2_DELETION	RSC2	YLR357W
RSC2_DELETION1	RSC2	YLR357W
RSC3_DAmP	RSC3	YDR303C
RSC4_DAmP	RSC4	YKR008W
RSC4_DAmP1	RSC4	YKR008W
RSC58_DAmP	RSC58	YLR033W
RSC8_DAmP	RSC8	YFR037C
RSF2_DELETION	RSF2	YJR127C
RSP5_DAmP	RSP5	YER125W
RTC2_DELETION	RTC2	YBR147W
RTF1_DELETION	RTF1	YGL244W
RTG1_DELETION	RTG1	YOL067C
RTG1_DELETION1	RTG1	YOL067C
RTG2_DELETION	RTG2	YGL252C
RTG2_DELETION1	RTG2	YGL252C
RTG3_DELETION	RTG3	YBL103C
RTG3_DELETION1	RTG3	YBL103C
RTR1_DELETION	RTR1	YER139C
RTS1_DELETION	RTS1	YOR014W
RTT10_DELETION	RTT10	YPL183C
RTT101_DELETION	RTT101	YJL047C
RTT102_DELETION	RTT102	YGR275W
RTT103_DELETION	RTT103	YDR289C
RTT103_DELETION1	RTT103	YDR289C
RTT106_DELETION	RTT106	YNL206C
RTT107_DELETION	RTT107	YHR154W
RTT109_DELETION	RTT109	YLL002W
RTT109_DELETION1	RTT109	YLL002W
RUD3_DELETION	RUD3	YOR216C
RVB1_DAmP	RVB1	YDR190C
RVB2_DAmP	RVB2	YPL235W
RVS161_DELETION	RVS161	YCR009C
RVS167_DELETION	RVS167	YDR388W
RXT2_DELETION	RXT2	YBR095C
RXT2_DELETION1	RXT2	YBR095C
RXT3_DELETION	RXT3	YDL076C
RXT3_DELETION1	RXT3	YDL076C
SAC1_DELETION	SAC1	YKL212W
SAC3_DELETION	SAC3	YDR159W
SAE2_DELETION	SAE2	YGL175C
SAF1_DELETION	SAF1	YBR280C
SAK1_DELETION	SAK1	YER129W
SAM1_DELETION	SAM1	YLR180W
SAM37_DELETION	SAM37	YMR060C
SAP190_DELETION	SAP190	YKR028W
SAP30_DELETION	SAP30	YMR263W
SAP30_DELETION1	SAP30	YMR263W
SAS2_DELETION	SAS2	YMR127C
SAS3_DELETION	SAS3	YBL052C
SAS4_DELETION	SAS4	YDR181C
SAS4_DELETION1	SAS4	YDR181C
SAS5_DELETION	SAS5	YOR213C
SAT4_DELETION	SAT4	YCR008W
SAW1_DELETION	SAW1	YAL027W
SCD6_DELETION	SCD6	YPR129W
SCH9_DELETION	SCH9	YHR205W
SCJ1_DELETION	SCJ1	YMR214W
SCS2_DELETION	SCS2	YER120W
SCS3_DELETION	SCS3	YGL126W
SCS7_DELETION	SCS7	YMR272C
SCW11_DELETION	SCW11	YGL028C
SDC1_DELETION	SDC1	YDR469W
SDP1_DELETION	SDP1	YIL113W
SDS3_DELETION	SDS3	YIL084C
SDS3_DELETION1	SDS3	YIL084C
SDS3_DELETION2	SDS3	YIL084C
SEC22_DELETION	SEC22	YLR268W
SEC28_DELETION	SEC28	YIL076W
SEF1_DELETION	SEF1	YBL066C
SER1_DELETION	SER1	YOR184W
SER2_DELETION	SER2	YGR208W
SET2_DELETION	SET2	YJL168C
SET2_DELETION1	SET2	YJL168C
SET3_DELETION	SET3	YKR029C
SET4_DELETION	SET4	YJL105W
SET7_DELETION	RKM4	YDR257C
SEY1_DELETION	SEY1	YOR165W
SFB2_DELETION	SFB2	YNL049C
SFL1_DELETION	SFL1	YOR140W
SFL1_DELETION1	SFL1	YOR140W
SFP1_DELETION	SFP1	YLR403W
SGF11_DELETION	SGF11	YPL047W
SGF29_DELETION	SGF29	YCL010C
SGF73_DELETION	SGF73	YGL066W
SGS1_DELETION	SGS1	YMR190C
SGT1_DAmP	SGT1	YOR057W
SHE10_DELETION	SHE10	YGL228W
SHE4_DELETION	SHE4	YOR035C
SHE9_DELETION	SHE9	YDR393W
SHP1_DELETION	SHP1	YBL058W
SIC1_DELETION	SIC1	YLR079W
SIF2_DELETION	SIF2	YBR103W
SIF2_DELETION1	SIF2	YBR103W
SIN3_DELETION	SIN3	YOL004W
SIN3_DELETION1	SIN3	YOL004W
SIN4_DELETION	SIN4	YNL236W
SIP1_DELETION	SIP1	YDR422C
SIP1_DELETION1	SIP1	YDR422C
SIP2_DELETION	SIP2	YGL208W
SIR1_DELETION	SIR1	YKR101W
SIR2_DELETION	SIR2	YDL042C
SIR3_DELETION	SIR3	YLR442C
SIR3_DELETION1	SIR3	YLR442C
SIS2_DELETION	SIS2	YKR072C
SIT4_DELETION	SIT4	YDL047W
SIW14_DELETION	SIW14	YNL032W
SIZ1_DELETION	SIZ1	YDR409W
SKI2_DELETION	SKI2	YLR398C
SKI8_DELETION	SKI8	YGL213C
SKN1_DELETION	SKN1	YGR143W
SKN7_DELETION	SKN7	YHR206W
SKO1_DELETION	SKO1	YNL167C
SKS1_DELETION	SKS1	YPL026C
SLA1_DELETION	SLA1	YBL007C
SLC1_DELETION	SLC1	YDL052C
SLG1_DELETION	SLG1	YOR008C
SLK19_DELETION	SLK19	YOR195W
SLM1_DELETION	SLM1	YIL105C
SLM3_DELETION	SLM3	YDL033C
SLM6_DELETION	SLM6	YBR266C
SLN1_DAmP	SLN1	YIL147C
SLT2_DELETION	SLT2	YHR030C
SLX1_DELETION	SLX1	YBR228W
SLX4_DELETION	SLX4	YLR135W
SLX5_DELETION	SLX5	YDL013W
SLX8_DELETION	SLX8	YER116C
SLX9_DELETION	SLX9	YGR081C
SMA2_DELETION	SMA2	YML066C
SMI1_DELETION	SMI1	YGR229C
SMK1_DELETION	SMK1	YPR054W
SNC2_DELETION	SNC2	YOR327C
SNF1_DELETION	SNF1	YDR477W
SNF1_DELETION1	SNF1	YDR477W
SNF11_DELETION	SNF11	YDR073W
SNF2_DELETION	SNF2	YOR290C
SNF2_DELETION1	SNF2	YOR290C
SNF3_DELETION	SNF3	YDL194W
SNF4_DELETION	SNF4	YGL115W
SNF4_DELETION1	SNF4	YGL115W
SNF5_DELETION	SNF5	YBR289W
SNF5_DELETION1	SNF5	YBR289W
SNF6_DELETION	SNF6	YHL025W
SNF7_DELETION	SNF7	YLR025W
SNG1_DELETION	SNG1	YGR197C
SNT1_DELETION	SNT1	YCR033W
SNT2_DELETION	SNT2	YGL131C
SNU66_DELETION	SNU66	YOR308C
SOH1_DELETION	SOH1	YGL127C
SOK2_DELETION	SOK2	YMR016C
SOK2_DELETION1	SOK2	YMR016C
SPA2_DELETION	SPA2	YLL021W
SPC2_DELETION	SPC2	YML055W
SPE3_DELETION	SPE3	YPR069C
SPE4_DELETION	SPE4	YLR146C
SPF1_DELETION	SPF1	YEL031W
SPN1_DAmP	SPN1	YPR133C
SPP1_DELETION	SPP1	YPL138C
SPP1_DELETION1	SPP1	YPL138C
SPT2_DELETION	SPT2	YER161C
SPT2_DELETION1	SPT2	YER161C
SPT20_DELETION	SPT20	YOL148C
SPT20_DELETION1	SPT20	YOL148C
SPT21_DELETION	SPT21	YMR179W
SPT21_DELETION1	SPT21	YMR179W
SPT23_DELETION	SPT23	YKL020C
SPT23_DELETION1	SPT23	YKL020C
SPT3_DELETION	SPT3	YDR392W
SPT3_DELETION1	SPT3	YDR392W
SPT6_DAmP	SPT6	YGR116W
SPT7_DELETION	SPT7	YBR081C
SPT7_DELETION1	SPT7	YBR081C
SPT8_DELETION	SPT8	YLR055C
SPT8_DELETION1	SPT8	YLR055C
SQS1_DELETION	SQS1	YNL224C
SRB2_DELETION	SRB2	YHR041C
SRB4_DAmP	SRB4	YER022W
SRB5_DELETION	SRB5	YGR104C
SRB5_DELETION1	SRB5	YGR104C
SRB7_DAmP	SRB7	YDR308C
SRB8_DELETION	SRB8	YCR081W
SRC1_DELETION	SRC1	YML034W
SRL2_DELETION	SRL2	YLR082C
SRM1_DAmP	SRM1	YGL097W
SRN2_DELETION	SRN2	YLR119W
SRO7_DELETION	SRO7	YPR032W
SRO9_DELETION	SRO9	YCL037C
SRP1_DAmP	SRP1	YNL189W
SSD1_DELETION	SSD1	YDR293C
SSD1_DELETION1	SSD1	YDR293C
SSE1_DELETION	SSE1	YPL106C
SSF1_DELETION	SSF1	YHR066W
SSF2_DELETION	SSF2	YDR312W
SSH1_DELETION	SSH1	YBR283C
SSK1_DELETION	SSK1	YLR006C
SSK1_DELETION1	SSK1	YLR006C
SSK2_DELETION	SSK2	YNR031C
SSK22_DELETION	SSK22	YCR073C
SSL1_DAmP	SSL1	YLR005W
SSM4_DELETION	SSM4	YIL030C
SSN2_DELETION	SSN2	YDR443C
SSN3_DELETION	SSN3	YPL042C
SSN3_DELETION1	SSN3	YPL042C
SSN8_DELETION	SSN8	YNL025C
SST2_DELETION	SST2	YLR452C
SST2_DELETION1	SST2	YLR452C
SSY1_DAmP	SSY1	YDR160W
STB1_DELETION	STB1	YNL309W
STB5_DELETION	STB5	YHR178W
STE11_DELETION	STE11	YLR362W
STE20_DELETION	STE20	YHL007C
STE24_DELETION	STE24	YJR117W
STE50_DELETION	STE50	YCL032W
STE7_DELETION	STE7	YDL159W
STH1_DAmP	STH1	YIL126W
STM1_DELETION	STM1	YLR150W
STP1_DELETION	STP1	YDR463W
STP1_DELETION1	STP1	YDR463W
STP2_DELETION	STP2	YHR006W
STP2_DELETION1	STP2	YHR006W
STP22_DELETION	STP22	YCL008C
STP4_DELETION	STP4	YDL048C
SUA7_DAmP	SUA7	YPR086W
SUB1_DELETION	SUB1	YMR039C
SUM1_DELETION	SUM1	YDR310C
SUR4_DELETION	ELO3	YLR372W
SWA2_DELETION	SWA2	YDR320C
SWC3_DELETION	SWC3	YAL011W
SWC3_DELETION1	SWC3	YAL011W
SWC5_DELETION	SWC5	YBR231C
SWC5_DELETION1	SWC5	YBR231C
SWD1_DELETION	SWD1	YAR003W
SWD3_DELETION	SWD3	YBR175W
SWE1_DELETION	SWE1	YJL187C
SWI3_DELETION	SWI3	YJL176C
SWI3_DELETION1	SWI3	YJL176C
SWI4_DELETION	SWI4	YER111C
SWI4_DELETION1	SWI4	YER111C
SWI5_DELETION	SWI5	YDR146C
SWI5_DELETION1	SWI5	YDR146C
SWI6_DELETION	SWI6	YLR182W
SWP82_DELETION	SWP82	YFL049W
SWR1_DELETION	SWR1	YDR334W
SWR1_DELETION1	SWR1	YDR334W
SXM1_DELETION	SXM1	YDR395W
SYC1_DELETION	SYC1	YOR179C
SYF2_DELETION	SYF2	YGR129W
SYS1_DELETION	SYS1	YJL004C
TAF10_DAmP	TAF10	YDR167W
TAF11_DAmP	TAF11	YML015C
TAF12_DAmP	TAF12	YDR145W
TAF13_DAmP	TAF13	YML098W
TAF14_DELETION	TAF14	YPL129W
TAF4_DAmP	TAF4	YMR005W
TAF8_DAmP	TAF8	YML114C
TAF9_DAmP	TAF9	YMR236W
TAN1_DELETION	TAN1	YGL232W
TAT2_DELETION	TAT2	YOL020W
TAZ1_DELETION	TAZ1	YPR140W
TCB2_DELETION	TCB2	YNL087W
TCO89_DELETION	TCO89	YPL180W
TCO89_DELETION1	TCO89	YPL180W
TDH3_DELETION	TDH3	YGR192C
TDP1_DELETION	TDP1	YBR223C
TEC1_DELETION	TEC1	YBR083W
TED1_DELETION	TED1	YIL039W
TEL1_DELETION	TEL1	YBL088C
TEP1_DELETION	TEP1	YNL128W
TEX1_DELETION	TEX1	YNL253W
TFA2_DAmP	TFA2	YKR062W
TFB1_DAmP	TFB1	YDR311W
TFC6_DAmP	TFC6	YDR362C
TFC7_DAmP	TFC7	YOR110W
TFP1_DELETION	VMA1	YDL185W
TGL1_DELETION	TGL1	YKL140W
TGS1_DELETION	TGS1	YPL157W
THI3_DELETION	THI3	YDL080C
THI3_DELETION1	THI3	YDL080C
THI6_DELETION	THI6	YPL214C
THO2_DELETION	THO2	YNL139C
THP1_DELETION	THP1	YOL072W
THP2_DELETION	THP2	YHR167W
THR1_DELETION	THR1	YHR025W
THR4_DELETION	THR4	YCR053W
TIF1_DELETION	TIF1	YKR059W
TIF2_DELETION	TIF2	YJL138C
TIM13_DELETION	TIM13	YGR181W
TIM18_DELETION	TIM18	YOR297C
TIR3_DELETION	TIR3	YIL011W
TOF1_DELETION	TOF1	YNL273W
TOF2_DELETION	TOF2	YKR010C
TOM7_DELETION	TOM7	YNL070W
TOP1_DELETION	TOP1	YOL006C
TOP1_DELETION1	TOP1	YOL006C
TOP3_DELETION	TOP3	YLR234W
TOR1_DELETION	TOR1	YJR066W
TPD3_DELETION	TPD3	YAL016W
TPK3_DELETION	TPK3	YKL166C
TPM1_DELETION	TPM1	YNL079C
TPM2_DELETION	TPM2	YIL138C
TPS1_DELETION	TPS1	YBR126C
TPS2_DELETION	TPS2	YDR074W
TRF5_DELETION	TRF5	YNL299W
TRM1_DELETION	TRM1	YDR120C
TRM10_DELETION	TRM10	YOL093W
TRM7_DELETION	TRM7	YBR061C
TSA1_DELETION	TSA1	YML028W
TSR2_DELETION	TSR2	YLR435W
TSR3_DELETION	TSR3	YOR006C
TUB3_DELETION	TUB3	YML124C
TUP1_DELETION	TUP1	YCR084C
TUS1_DELETION	TUS1	YLR425W
TYE7_DELETION	TYE7	YOR344C
UBA3_DELETION	UBA3	YPR066W
UBA4_DELETION	UBA4	YHR111W
UBC1_DAmP	UBC1	YDR177W
UBC11_DELETION	UBC11	YOR339C
UBC5_DELETION	UBC5	YDR059C
UBC7_DELETION	UBC7	YMR022W
UBC8_DELETION	UBC8	YEL012W
UBI4_DELETION	UBI4	YLL039C
UBP1_DELETION	UBP1	YDL122W
UBP11_DELETION	UBP11	YKR098C
UBP13_DELETION	UBP13	YBL067C
UBP14_DELETION	UBP14	YBR058C
UBP3_DELETION	UBP3	YER151C
UBP5_DELETION	UBP5	YER144C
UBP6_DELETION	UBP6	YFR010W
UBP8_DELETION	UBP8	YMR223W
UBP8_DELETION1	UBP8	YMR223W
UBP9_DELETION	UBP9	YER098W
UBR1_DELETION	UBR1	YGR184C
UBR1_DELETION1	UBR1	YGR184C
UBR2_DELETION	UBR2	YLR024C
UBX2_DELETION	UBX2	YML013W
UBX4_DELETION	UBX4	YMR067C
UBX5_DELETION	UBX5	YDR330W
UBX6_DELETION	UBX6	YJL048C
UBX7_DELETION	UBX7	YBR273C
UBX7_DELETION1	UBX7	YBR273C
UFD2_DELETION	UFD2	YDL190C
UFO1_DELETION	UFO1	YML088W
UGA1_DELETION	UGA1	YGR019W
UGA3_DELETION	UGA3	YDL170W
UGA3_DELETION1	UGA3	YDL170W
ULS1_DELETION	ULS1	YOR191W
UME1_DELETION	UME1	YPL139C
UME1_DELETION1	UME1	YPL139C
UME6_DELETION	UME6	YDR207C
UME6_DELETION1	UME6	YDR207C
UME6_DELETION2	UME6	YDR207C
URE2_DELETION	URE2	YNL229C
URE2_DELETION1	URE2	YNL229C
URM1_DELETION	URM1	YIL008W
UTH1_DELETION	UTH1	YKR042W
VAC14_DELETION	VAC14	YLR386W
VAC7_DELETION	VAC7	YNL054W
VAC8_DELETION	VAC8	YEL013W
VAM10_DELETION	VAM10	YOR068C
VAM3_DELETION	VAM3	YOR106W
VAM6_DELETION	VAM6	YDL077C
VAM7_DELETION	VAM7	YGL212W
VHS1_DELETION	VHS1	YDR247W
VID22_DELETION	VID22	YLR373C
VIK1_DELETION	VIK1	YPL253C
VIP1_DELETION	VIP1	YLR410W
VMA21_DELETION	VMA21	YGR105W
VPS1_DELETION	VPS1	YKR001C
VPS17_DELETION	VPS17	YOR132W
VPS21_DELETION	VPS21	YOR089C
VPS27_DELETION	VPS27	YNR006W
VPS29_DELETION	VPS29	YHR012W
VPS30_DELETION	VPS30	YPL120W
VPS35_DELETION	VPS35	YJL154C
VPS38_DELETION	VPS38	YLR360W
VPS41_DELETION	VPS41	YDR080W
VPS5_DELETION	VPS5	YOR069W
VPS51_DELETION	VPS51	YKR020W
VPS53_DELETION	VPS53	YJL029C
VPS70_DELETION	VPS70	YJR126C
VPS71_DELETION	VPS71	YML041C
VPS72_DELETION	VPS72	YDR485C
VPS72_DELETION1	VPS72	YDR485C
VPS74_DELETION	VPS74	YDR372C
VPS75_DELETION	VPS75	YNL246W
VPS75_DELETION1	VPS75	YNL246W
VPS8_DELETION	VPS8	YAL002W
VPS9_DELETION	VPS9	YML097C
VRP1_DELETION	VRP1	YLR337C
VTC1_DELETION	VTC1	YER072W
WHI2_DELETION	WHI2	YOR043W
WHI3_DELETION	WHI3	YNL197C
WHI4_DELETION	WHI4	YDL224C
WHI5_DELETION	WHI5	YOR083W
WSC2_DELETION	WSC2	YNL283C
WSC3_DELETION	WSC3	YOL105C
WSC4_DELETION	WSC4	YHL028W
WSS1_DELETION	WSS1	YHR134W
WTM1_DELETION	WTM1	YOR230W
WTM2_DELETION	WTM2	YOR229W
XBP1_DELETION	XBP1	YIL101C
XRS2_DELETION	XRS2	YDR369C
YAF9_DELETION	YAF9	YNL107W
YAF9_DELETION1	YAF9	YNL107W
YAK1_DELETION	YAK1	YJL141C
YAP1_DELETION	YAP1	YML007W
YAP1_DELETION1	YAP1	YML007W
YAP3_DELETION	YAP3	YHL009C
YAP5_DELETION	YAP5	YIR018W
YAP5_DELETION1	YAP5	YIR018W
YAP6_DELETION	YAP6	YDR259C
YAR1_DELETION	YAR1	YPL239W
YBL081W_DELETION		YBL081W
YBL086C_DELETION		YBL086C
YBP2_DELETION	YBP2	YGL060W
YBR238C_DELETION		YBR238C
YCG1_DAmP	YCG1	YDR325W
YCK1_DELETION	YCK1	YHR135C
YCK2_DELETION	YCK2	YNL154C
YCK2_DELETION1	YCK2	YNL154C
YCK3_DELETION	YCK3	YER123W
YCL002C_BLANK		YCL002C
YCL002C_BLANK.1		YCL002C
YCL002C_BLANK.10		YCL002C
YCL002C_BLANK.11		YCL002C
YCL002C_BLANK.12		YCL002C
YCL002C_BLANK.13		YCL002C
YCL002C_BLANK.14		YCL002C
YCL002C_BLANK.15		YCL002C
YCL002C_BLANK.16		YCL002C
YCL002C_BLANK.17		YCL002C
YCL002C_BLANK.18		YCL002C
YCL002C_BLANK.19		YCL002C
YCL002C_BLANK.2		YCL002C
YCL002C_BLANK.20		YCL002C
YCL002C_BLANK.21		YCL002C
YCL002C_BLANK.22		YCL002C
YCL002C_BLANK.23		YCL002C
YCL002C_BLANK.24		YCL002C
YCL002C_BLANK.25		YCL002C
YCL002C_BLANK.26		YCL002C
YCL002C_BLANK.27		YCL002C
YCL002C_BLANK.28		YCL002C
YCL002C_BLANK.29		YCL002C
YCL002C_BLANK.3		YCL002C
YCL002C_BLANK.30		YCL002C
YCL002C_BLANK.31		YCL002C
YCL002C_BLANK.32		YCL002C
YCL002C_BLANK.4		YCL002C
YCL002C_BLANK.5		YCL002C
YCL002C_BLANK.6		YCL002C
YCL002C_BLANK.7		YCL002C
YCL002C_BLANK.8		YCL002C
YCL002C_BLANK.9		YCL002C
YCL045C_DELETION		YCL045C
YCS4_DAmP	YCS4	YLR272C
YDJ1_DELETION	YDJ1	YNL064C
YDL025C_DELETION		YDL025C
YDL025C_DELETION1		YDL025C
YDL034W_DELETION		YDL034W
YDR049W_DELETION		YDR049W
YDR161W_DELETION		YDR161W
YDR532C_DELETION		YDR532C
YEF1_DELETION	YEF1	YEL041W
YEL007W_DELETION		YEL007W
YEL047C_DELETION		YEL047C
YER064C_DELETION		YER064C
YER077C_DELETION		YER077C
YER156C_DELETION		YER156C
YGK3_DELETION	YGK3	YOL128C
YGL042C_DELETION		YGL042C
YGL081W_DELETION		YGL081W
YGR071C_DELETION		YGR071C
YGR122W_DELETION		YGR122W
YGR164W_DELETION		YGR164W
YGR237C_DELETION		YGR237C
YHP1_DELETION	YHP1	YDR451C
YHR009C_DELETION		YHR009C
YHR078W_DELETION		YHR078W
YIP3_DELETION	YIP3	YNL044W
YIP5_DELETION	YIP5	YGL161C
YJL055W_DELETION		YJL055W
YJR011C_DELETION		YJR011C
YJR088C_DELETION		YJR088C
YKE2_DELETION	YKE2	YLR200W
YKL023W_DELETION		YKL023W
YKL121W_DELETION		YKL121W
YKL161C_DELETION		YKL161C
YKL171W_DELETION		YKL171W
YKR096W_DELETION		YKR096W
YKU70_DELETION	YKU70	YMR284W
YKU80_DELETION	YKU80	YMR106C
YLR091W_DELETION		YLR091W
YLR108C_DELETION		YLR108C
YLR177W_DELETION		YLR177W
YLR224W_DELETION		YLR224W
YLR287C_DELETION		YLR287C
YLR426W_DELETION		YLR426W
YME1_DELETION	YME1	YPR024W
YMR010W_DELETION		YMR010W
YMR111C_DELETION		YMR111C
YMR209C_DELETION		YMR209C
YMR291W_DELETION		YMR291W
YND1_DELETION	YND1	YER005W
YNG1_DELETION	YNG1	YOR064C
YNG1_DELETION1	YNG1	YOR064C
YNG2_DELETION	YNG2	YHR090C
YNL086W_DELETION		YNL086W
YNL198C_DELETION		YNL198C
YNR065C_DELETION		YNR065C
YPK1_DELETION	YPK1	YKL126W
YPK2_DELETION	YPK2	YMR104C
YPL041C_DELETION		YPL041C
YPL150W_DELETION		YPL150W
YPR084W_DELETION		YPR084W
YPR174C_DELETION		YPR174C
YPT31_DELETION	YPT31	YER031C
YPT6_DELETION	YPT6	YLR262C
YPT7_DELETION	YPT7	YML001W
YRB1_DAmP	YRB1	YDR002W
YRB2_DAmP	YRB2	YIL063C
YRB30_DELETION	YRB30	YGL164C
YSY6_DELETION	YSY6	YBR162W-A
YSY6_DELETION1	YSY6	YBR162W-A
YTA7_DELETION	YTA7	YGR270W
YUR1_DELETION	YUR1	YJL139C
ZAP1_DELETION	ZAP1	YJL056C
ZDS1_DELETION	ZDS1	YMR273C
ZRT1_DELETION	ZRT1	YGL255W
